# Supplementary material for: Association of serum 25-hydroxyvitamin D concentrations with sleep phenotypes in a German community sample
Source: PLoS One. 2019 Jul 5;14(7):e0219318. doi: 10.1371/journal.pone.0219318 (PMC6611612; doi:10.1371/journal.pone.0219318)
Supplement: S1 Data — (XLSX) [file pone.0219318.s004.xlsx]

## Sheet: BigData_merged
Case	Age	age_groups	Gender	SES	employment_status	martial_status	Season	BMI	BMI_groups	alcohol_consumption	VitD_intake	LT_depression	LT_thyroiddisorder	VitD_concentration	VitD_groups	totalsleep_min	nightsleep_min	sleep_efficiency	WASO_min	midsleep	PSQI_Score	ESS_Score
1	73	70+	Female	low	retired	married	Spring	31.2874	obese	0.0875	no	no	yes	27	insufficiency	399.571	376.571	87.5039	41	1.98333	4	2
2	57	50-59	Female	low	employed	married, living separately	Spring	30.7036	obese	24.77	no	no	no	20.2	insufficiency	497.429	497.429	92.0517	28.1429	3.96905	5	1
3	57	50-59	Female	high	employed	married	Fall	28.8064	overweight	7.11476	no	yes	no	30.8	sufficiency	418.571	410.143	85.8983	42.2857	3.35714	12	9
4	51	50-59	Male	middle	employed	married	Winter	32.59	obese	7.67667	no	no	no	12.1	shortage	351.2	350.571	78.669	52.1429	2.22619	4	6
5	47	40-49	Female	high	employed	married	Winter	27.1879	overweight	3.92667	yes	no	no	13.9	shortage	411.667	411	89.0761	29.7143	2.34524	5	11
6	43	40-49	Female	high	employed	married	Winter	22.5708	normal weight	15.8286	no	no	no	13.8	shortage	456.286	441	89.9481	29.2857	3.57381	3	8
7	51	50-59	Male	middle	unemployed	married	Winter	28.2141	overweight	15.1167	no	no	no	5.6	deficit	370.2	312	51.719	258.571	2.70476	5	13
8	74	70+	Male	middle	retired	married	Spring	25.9181	overweight	25.8314	no	no	no	25.3	insufficiency	402.286	376.429	72.5084	103.857	2.8	4	6
9	68	60-69	Male	low	retired	single	Winter	25.4673	overweight	11.5786	no	no	yes	20.5	insufficiency	443.167	372.143	76.9979	96.2857	2.62381	6	6
10	68	60-69	Female	middle	retired	married	Winter	21.9119	normal weight	9.214	no	no	no	11.9	shortage	494.667	498	94.6366	14.5714	4.09286	12	2
11	47	40-49	Female	middle	employed	married	Spring	29.2846	overweight	2.27	no	no	yes	13.5	shortage	300.833	286.286	77.8191	105.286	3.06905	11	11
12	76	70+	Female	low	retired	married	Spring	34.8338	obese	1.503	no	no	yes	27.3	insufficiency	421.4	427.286	89.4695	47.7143	3.74762	4	7
13	70	70+	Male	middle	retired	married	Winter	26.2058	overweight	10.8143	no	no	no	21.7	insufficiency	412.143	393.286	89.732	30.2857	3.14048	3	6
14	40	40-49	Male	middle	employed	single	Summer	24.7703	normal weight	24.77	yes	no	no	32.4	sufficiency	352.857	343.714	79.9879	59.1429	3.15952	5	9
15	56	50-59	Female	low	unemployed	married	Spring	29.5493	overweight	1.692	no	no	yes	25.7	insufficiency	440.6	445.429	87.72	45.8571	3.47857	10	5
16	61	60-69	Male	middle	retired	married	Summer	25.6521	overweight	0.605833	no	no	no	38.6	sufficiency	409.429	398.143	91.0197	25.2857	3.77619	2	2
17	68	60-69	Female	middle	retired	divorced	Winter	29.4496	overweight	0.245	no	no	no	33.9	sufficiency	386.333	386.857	83.2958	28	3.46429	9	1
18	43	40-49	Male	high	employed	married	Fall	26.8292	overweight	1.145	no	no	no	12.8	shortage	328.857	328.857	83.9187	46.4286	4.42143	5	10
19	69	60-69	Female	high	retired	married	Fall	19.3356	normal weight	15.6529	no	no	yes	30.4	sufficiency	494.333	451.571	92.9311	16.4286	3.80952	12	8
20	49	40-49	Male	middle	employed	married	Spring	20.4642	normal weight	0.03	no	no	yes	31.9	sufficiency	477.833	432.857	87.5022	46.4286	2.26905	12	13
21	51	50-59	Male	low	unemployed	married	Winter	29.1825	overweight	30.9743	yes	no	yes	25.5	insufficiency	346.143	341	78.7824	194.714	3.53333	5	#NULL!
22	72	70+	Male	middle	retired	married	Winter	23.2014	normal weight	0.735	no	no	no	17.7	shortage	402.5	413.714	90.478	11.7143	4.06667	2	8
23	55	50-59	Female	middle	employed	married	Summer	21.8715	normal weight	0.03	yes	no	no	32.5	sufficiency	353.857	342.429	63.9973	178.143	2.9619	11	10
24	57	50-59	Male	high	employed	married, living separately	Spring	23.8067	normal weight	35.6857	no	no	yes	16.4	shortage	292	286.286	82.4238	32.4286	5.35238	6	13
25	56	50-59	Female	middle	employed	single	Winter	25.2667	overweight	1.264	yes	no	yes	11.8	shortage	396.5	382.571	88.8258	23.1429	3.32381	7	2
26	56	50-59	Male	middle	employed	married	Spring	31.1807	obese	78.01	no	no	no	29.9	insufficiency	331	313.143	57.2954	181.857	1.97381	6	8
27	42	40-49	Female	high	employed	married	Winter	31.0774	obese	0.96	no	no	no	22.2	insufficiency	485.8	462.333	87.544	55.5	1.975	0	15
28	75	70+	Male	low	retired	married	Spring	27.5206	overweight	18.8671	no	no	no	50.4	sufficiency	467.4	442.143	91.4758	29.5714	3.30952	3	6
29	51	50-59	Male	high	employed	married	Spring	23.5528	normal weight	24.77	no	no	no	6.7	deficit	254.4	240	68.684	101.833	2.91389	2	4
30	65	60-69	Female	middle	retired	divorced	Fall	29.3795	overweight	0.03	no	yes	no	9.4	deficit	447.667	391.571	83.3969	60	2.4381	3	3
31	53	50-59	Male	middle	unemployed	divorced	Fall	30.4175	obese	6.46667	yes	no	no	21.5	insufficiency	305	274.857	62.0913	103.714	4.98333	6	8
32	62	60-69	Male	middle	unemployed	widowed	Winter	30.6588	obese	4.878	no	no	no	24.4	insufficiency	277.333	253.571	64.544	193.286	3.57619	4	10
33	38	18-39	Female	low	employed	single	Winter	27.5301	overweight	0.03	no	yes	yes	18.9	shortage	350	321.833	62.8261	172	2.89167	12	13
34	49	40-49	Female	middle	employed	married	Fall	21.558	normal weight	0.363	no	no	no	26.05	insufficiency	279.429	260.857	69.3215	116.429	3.65952	9	6
35	67	60-69	Male	middle	retired	married	Fall	32.8084	obese	1.22429	yes	no	no	12.6	shortage	496.8	402.857	92.1836	20	2.1	3	13
36	72	70+	Female	middle	retired	widowed	Winter	33.0109	obese	5.69571	no	no	no	35.4	sufficiency	429	391.286	84.85	56.7143	3.4619	7	#NULL!
37	53	50-59	Female	high	employed	divorced	Fall	29.6321	overweight	27.4367	no	yes	no	18.9	shortage	416.5	344.714	79.1664	69.2857	3.83571	6	7
38	77	70+	Male	low	retired	married	Spring	30.5464	obese	0.92	no	no	no	41.9	sufficiency	436.167	428	83.1671	77.1429	2.92619	1	7
39	55	50-59	Female	middle	employed	married	Winter	26.1207	overweight	0.39	no	yes	no	47.7	sufficiency	323.667	328.571	69.1971	150	1.1119	15	10
40	61	60-69	Female	high	retired	married	Summer	32.062	obese	0.886667	no	no	no	29.7	insufficiency	305.571	304.857	66.1513	196	3.62143	13	13
41	67	60-69	Male	high	employed	married	Spring	30.4497	obese	13.5433	no	no	no	8.2	deficit	356	308.429	75.9824	93.7143	4.72381	2	11
42	54	50-59	Male	low	unemployed	divorced	Spring	23.378	normal weight	30.02	no	yes	no	5.3	deficit	299	240.667	63.4896	117	3.84722	6	11
43	51	50-59	Female	low	employed	divorced	Spring	26.8739	overweight	0.984286	yes	no	yes	16.8	shortage	498.143	481.857	90.1605	37.7143	3.1619	6	5
44	62	60-69	Male	middle	employed	married	Spring	26.4224	overweight	0.92	no	yes	no	15.7	shortage	378.6	350	75.7823	83.7143	2.64524	#NULL!	10
45	71	70+	Male	middle	retired	married	Spring	24.8591	normal weight	31.7	no	no	no	15.6	shortage	483	464.429	83.1952	117.286	2.46905	3	7
46	68	60-69	Female	low	retired	married	Winter	31.9035	obese	3.87714	no	yes	no	5.6	deficit	396.833	389.857	84.1081	48.7143	3.32857	#NULL!	6
47	52	50-59	Female	low	employed	divorced	Summer	29.9997	overweight	3.17086	no	no	yes	19.9	shortage	340.4	301.429	82.8996	75.4286	1.71905	4	8
48	61	60-69	Male	middle	employed	married	Spring	25.9148	overweight	29.4143	no	no	yes	12.3	shortage	396	396	93.5003	20.4286	2.1881	4	12
49	35	18-39	Female	low	unemployed	married	Winter	30.6661	obese	2.31667	no	no	yes	17.7	shortage	357.286	352.571	86.7192	36.7143	2.81905	5	13
50	61	60-69	Female	high	employed	married	Summer	29.6425	overweight	2.27	yes	yes	no	32.7	sufficiency	354.714	343.857	91.0801	72.4286	2.8119	7	8
51	58	50-59	Female	middle	employed	married	Fall	20.0139	normal weight	4.36714	no	no	no	36.2	sufficiency	422	419	92.5856	20.2857	2.7119	4	12
52	76	70+	Male	middle	retired	married	Summer	35.6089	obese	15.5667	no	no	no	18.3	shortage	278.5	219.571	81.2738	177.714	2.99048	7	10
53	62	60-69	Female	middle	retired	married	Spring	30.5249	obese	0.03	no	no	no	21.8	insufficiency	486.143	435.143	96.2717	9.1429	2.41429	5	2
54	63	60-69	Female	high	retired	married	Winter	24.9488	normal weight	27.02	no	no	no	15.1	shortage	459.429	455.143	79.8519	71.2857	2.82857	2	2
55	67	60-69	Male	high	employed	married	Spring	30.1256	obese	18.8671	no	no	no	13.7	shortage	370.571	334	71.4528	119.143	2.43095	4	6
56	66	60-69	Male	high	retired	married	Summer	28.6851	overweight	2.43857	no	no	no	23	insufficiency	377.857	353.714	91.7187	21.1429	3.84048	3	8
57	54	50-59	Female	low	employed	married	Winter	26.2318	overweight	0.0533333	no	no	no	24.7	insufficiency	396.2	377.333	91.4059	22.8333	2.15556	#NULL!	12
58	57	50-59	Male	high	employed	married	Spring	27.7441	overweight	8.47471	no	no	no	16.1	shortage	374.5	365	80.0251	65.5714	2.32143	11	13
59	45	40-49	Female	middle	employed	married, living separately	Winter	33.9754	obese	2.27	no	yes	no	13.8	shortage	427.8	400.857	86.2504	44.5714	3.01905	12	10
60	79	70+	Female	low	retired	married	Winter	33.5568	obese	#NULL!	no	no	yes	34.6	sufficiency	359.714	339.571	83.604	77	3.15476	#NULL!	7
61	45	40-49	Male	middle	unemployed	married	Summer	24.3645	normal weight	0.03	no	no	no	7.8	deficit	282	262	76.2099	87.1667	3.71667	0	2
62	44	40-49	Male	high	employed	single	Fall	23.0711	normal weight	21.4267	no	no	no	22.2	insufficiency	448.5	456.143	90.9524	32.7143	5.1	4	10
63	70	70+	Male	high	retired	married	Winter	36.0882	obese	17.7571	no	no	no	12	shortage	230.167	198.714	53.4449	254.857	3.37857	#NULL!	10
64	43	40-49	Male	middle	employed	married	Spring	28.9232	overweight	8.27086	no	no	no	10.3	shortage	373.571	350.143	93.2442	10.4286	1.51667	1	10
65	34	18-39	Male	high	employed	single	Winter	29.4398	overweight	9.55167	no	no	no	7.6	deficit	381.667	368	83.4662	34.5714	3.0881	5	4
66	41	40-49	Female	high	employed	married	Fall	21.847	normal weight	0.03	yes	yes	no	20.4	insufficiency	483.833	459	92.9264	27.5	2.23611	6	4
67	62	60-69	Female	high	employed	married	Spring	25.8126	overweight	19.1167	no	no	yes	13.3	shortage	415.8	416.667	88.4874	29.3333	2.19722	10	5
68	48	40-49	Male	high	employed	married	Winter	24.994	normal weight	0.084	no	yes	yes	18.5	shortage	308.167	302.286	80.9892	51.1429	3.31429	10	18
69	55	50-59	Female	high	employed	single	Spring	25.8835	overweight	0.03	no	no	yes	9.1	deficit	342.714	336.143	78.5442	55.5714	2.81667	3	7
70	53	50-59	Female	low	unemployed	married	Summer	27.4272	overweight	1.145	no	no	no	26.6	insufficiency	470	440	84.131	71	2.84286	12	7
71	55	50-59	Female	high	employed	married	Spring	25.0052	overweight	31.499	no	no	no	9.2	deficit	336	357.429	81.7012	152	2.37619	3	10
72	62	60-69	Female	middle	employed	married	Winter	25.5273	overweight	5.225	no	yes	no	15.4	shortage	350.167	342.143	68.0438	145.857	3.58571	6	8
73	63	60-69	Female	low	retired	married	Fall	26.4353	overweight	44.4143	no	no	no	28.1	insufficiency	485.667	488.857	86.1878	59.5714	3.57857	2	1
74	71	70+	Female	middle	retired	married	Winter	33.392	obese	3.62167	no	no	no	28.2	insufficiency	285.333	262.286	68.3001	125.571	1.92143	5	8
75	56	50-59	Female	middle	employed	married	Summer	32.943	obese	2.47333	no	no	yes	19.6	shortage	385.667	386.429	86.372	31.7143	2.99762	15	10
76	65	60-69	Female	middle	retired	single	Fall	24.0225	normal weight	1.61333	no	no	yes	26.8	insufficiency	324.5	314.286	75.2848	191.714	2.94286	12	8
77	77	70+	Female	low	retired	married	Summer	30.1902	obese	6.78381	no	no	no	23.4	insufficiency	452	416	84.0035	41.5714	2.52619	6	4
78	47	40-49	Male	middle	employed	married	Winter	22.6531	normal weight	30.7567	no	no	no	38.5	sufficiency	333.167	297.286	74.3105	95	2.58095	4	11
79	28	18-39	Male	middle	employed	single	Fall	25.2315	overweight	28.51	no	no	no	18.22	shortage	353.5	352.714	85.4601	41.2857	4.12143	5	2
80	47	40-49	Male	high	employed	married	Spring	28.539	overweight	2.11333	no	no	no	22.8	insufficiency	399.429	392.429	80.6523	71.8571	2.57143	2	7
81	49	40-49	Male	high	employed	divorced	Fall	29.7308	overweight	8.90286	no	no	no	18.7	shortage	292.8	246	73.2611	97	3.69722	#NULL!	11
82	70	70+	Female	middle	retired	married	Summer	24.6914	normal weight	7.50667	yes	no	no	42.4	sufficiency	433.667	433.667	92.3035	29	4.03611	#NULL!	8
83	58	50-59	Male	middle	employed	divorced	Spring	26.577	overweight	0.03	no	yes	yes	27.8	insufficiency	270.667	292.857	62.7069	162.286	4.58571	7	12
84	45	40-49	Male	middle	employed	married	Spring	27.6031	overweight	18.3167	no	no	yes	18.9	shortage	445.571	430.571	81.8533	66	2.52619	12	12
85	46	40-49	Male	high	employed	single	Fall	33.1169	obese	17.9381	no	no	no	24.5	insufficiency	403.4	349.5	80.2642	50.1667	5.13333	12	8
86	52	50-59	Male	middle	employed	married	Fall	32.899	obese	2.64667	no	no	no	21.4	insufficiency	350.167	347.286	75.3211	91.2857	2.0381	7	6
87	50	50-59	Female	low	employed	single	Fall	29.8287	overweight	15.6762	no	no	no	6.4	deficit	380	374.143	84.6847	58	4.53095	3	10
88	75	70+	Female	low	retired	married	Spring	24.5218	normal weight	#NULL!	no	no	no	21.7	insufficiency	399	395.429	79.0228	77.4286	2.62381	6	8
89	61	60-69	Male	middle	employed	married	Winter	24.1251	normal weight	30.4367	no	no	no	13.1	shortage	432.333	411.857	83.4822	98.7143	1.42619	3	7
90	63	60-69	Male	middle	retired	married	Fall	31.5656	obese	36.41	no	no	no	27.7	insufficiency	499.2	464.167	91.4966	29	2.90833	2	13
91	47	40-49	Male	middle	employed	single	Spring	25.76	overweight	16.95	no	no	no	10.2	shortage	344.857	301.286	81.8852	52.2857	3.25714	5	8
92	62	60-69	Female	low	retired	divorced	Winter	25.5946	overweight	1.9719	yes	no	no	41.3	sufficiency	437	405.429	88.3006	40.1429	4.48571	4	6
93	70	70+	Female	high	employed	divorced	Winter	21.4522	normal weight	7.46333	yes	no	yes	29.7	insufficiency	359	273.143	87.1101	14.8571	0.928571	5	13
94	60	60-69	Female	middle	employed	divorced	Winter	24.0449	normal weight	32.7833	yes	yes	no	20.3	insufficiency	408.8	343.571	78.8887	72.5714	3.10714	10	12
95	56	50-59	Male	middle	employed	married	Spring	25.3569	overweight	73.7	no	no	no	5.8	deficit	509	476.571	91.5443	36.8571	4.50238	6	4
96	71	70+	Male	middle	retired	divorced	Winter	29.4998	overweight	15.145	no	yes	no	11.8	shortage	371.6	342.5	67.5834	135.833	3.09722	4	5
97	41	40-49	Male	middle	employed	divorced	Spring	26.5099	overweight	0.03	no	no	no	11.1	shortage	256.714	252	80.4736	40.5714	2.40238	3	8
98	45	40-49	Female	low	retired	divorced	Fall	29.8835	overweight	19.3383	no	yes	no	26.2	insufficiency	338.333	361.286	74.6298	147.571	3.14762	16	10
99	68	60-69	Female	middle	retired	married	Winter	31.9435	obese	0.71	no	no	yes	19.4	shortage	453.5	440.857	93.4948	21.1429	3.74524	11	7
100	47	40-49	Male	low	employed	married	Spring	20.4725	normal weight	5.16238	no	no	no	17.3	shortage	410.5	365.857	95.3272	15.8571	2.6381	8	5
101	53	50-59	Male	middle	employed	married	Spring	33.0684	obese	2.93667	no	no	no	17.7	shortage	307	301.571	71.8215	84.5714	2.80952	4	6
102	52	50-59	Female	high	employed	married	Summer	26.4416	overweight	0.03	yes	no	yes	18.8	shortage	405.833	397.714	87.1705	39.7143	2.25238	8	8
103	65	60-69	Male	middle	retired	married	Fall	24.9683	normal weight	0.103333	no	no	no	49.3	sufficiency	468.333	453.714	88.5643	57.1429	2.95	4	8
104	70	70+	Female	middle	retired	married	Spring	28.9617	overweight	9.22429	no	no	no	26.3	insufficiency	340.286	335.857	79.0776	107.571	3.96429	1	9
105	45	40-49	Female	low	employed	married	Fall	24.4285	normal weight	5.58833	no	no	no	16.5	shortage	395	395	78.247	86.8571	2.83095	13	0
106	69	60-69	Female	middle	retired	married	Spring	25.256	overweight	0.1525	no	no	yes	25.5	insufficiency	413.5	407.714	82.2121	76	2.77619	12	5
107	43	40-49	Female	middle	employed	single	Spring	21.6296	normal weight	0.03	no	no	no	8.7	deficit	408.143	408.143	85.6578	44.8571	2.82857	5	8
108	50	50-59	Male	high	employed	married	Summer	24.0067	normal weight	1.27	no	yes	no	21.7	insufficiency	392.333	381.429	84.839	53.1429	2.18095	6	14
109	56	50-59	Female	middle	unemployed	married	Summer	31.2907	obese	0.155	no	no	no	24.3	insufficiency	249.714	239	79.1407	166.143	3.70238	13	10
110	76	70+	Female	middle	retired	married	Fall	26.8194	overweight	2.73857	no	no	no	18.5	shortage	353.167	375	74.1452	117.857	2.93095	6	2
111	77	70+	Male	middle	retired	married, living separately	Summer	31.2625	obese	9.6419	yes	no	no	24	insufficiency	277	259.571	62.6633	151.714	3.21429	4	8
112	70	70+	Female	middle	retired	married	Fall	25.1851	overweight	5.32048	no	no	no	38.9	sufficiency	461.857	461.857	89.4943	36.8571	2.97857	3	6
113	45	40-49	Male	middle	employed	married	Fall	27.9305	overweight	18.8429	no	no	no	44.28	sufficiency	370.429	349	83.5733	67.5714	3.17857	6	13
114	50	50-59	Male	middle	employed	married	Summer	26.8396	overweight	26.65	no	no	no	29.8	insufficiency	277.5	264.714	66.4372	98.4286	3.70714	#NULL!	#NULL!
115	77	70+	Male	middle	retired	married	Spring	25.7294	overweight	19.2838	no	no	yes	19.5	shortage	456.833	432	80.2884	82	2.55238	2	7
116	73	70+	Male	middle	employed	married	Winter	26.1228	overweight	2.40952	no	no	no	36.4	sufficiency	430	363.143	87.0383	39.8571	3.23333	9	15
117	56	50-59	Female	high	employed	married	Summer	25.5444	overweight	35.96	no	yes	no	11.9	shortage	361.143	360	73.7443	118.571	3.76429	11	8
118	44	40-49	Male	high	employed	married, living separately	Spring	22.8074	normal weight	29.0457	no	no	no	31.8	sufficiency	321.5	327.857	71.1127	115.143	2.70714	4	2
119	68	60-69	Female	low	retired	married, living separately	Spring	29.3505	overweight	4.93857	no	yes	yes	14	shortage	419.714	363.714	71.7564	128.429	3.99286	6	5
120	72	70+	Male	high	retired	married	Winter	26.4388	overweight	18.4207	no	no	no	15.6	shortage	294	280.857	63.6575	113	3.3619	6	3
121	73	70+	Male	middle	retired	married	Spring	24.0691	normal weight	0.47	no	no	no	4.2	deficit	371.286	371.286	91.4014	25.2857	3.44762	9	5
122	65	60-69	Female	high	employed	married	Summer	31.6352	obese	0.245	no	no	no	28	insufficiency	354.286	352.714	66.3177	131.143	3.62381	11	11
123	44	40-49	Male	low	employed	married	Winter	26.2718	overweight	54.5333	no	no	no	6	deficit	312.667	315.429	79.2764	83.5714	3.01429	6	15
124	72	70+	Male	middle	retired	married	Winter	27.19	overweight	18.5324	no	no	no	19.3	shortage	385.2	384	92.2093	23.5	3.14444	1	5
125	47	40-49	Male	middle	employed	single	Winter	27.3546	overweight	9.87167	no	no	no	16.4	shortage	357.4	345.857	73.947	76.8571	4.43571	5	10
126	48	40-49	Male	middle	employed	married	Spring	36.6879	obese	0.484	no	no	no	9.6	deficit	361.429	349.143	72.9284	87.4286	2.75714	5	8
127	42	40-49	Female	middle	employed	married	Fall	23.3259	normal weight	13.52	no	no	yes	9	deficit	420.286	397.571	88.5003	33.8571	3.73571	4	12
128	73	70+	Female	high	retired	married	Winter	27.8967	overweight	0.26	yes	no	no	27	insufficiency	385.2	377.5	75.7032	101.833	3.12778	#NULL!	8
129	50	50-59	Female	high	employed	divorced	Winter	21.2872	normal weight	16.2133	no	no	no	27.7	insufficiency	447.429	429.143	93.3649	20.2857	2.92143	6	9
130	55	50-59	Female	middle	unemployed	married	Winter	42.6118	obese	0.03	no	yes	yes	5.5	deficit	390.833	397	86.2955	54.4286	6.21667	9	12
131	71	70+	Female	middle	retired	married	Summer	30.1481	obese	4.77143	no	no	yes	17.3	shortage	367.571	356.857	85.7554	95.4286	3.67619	5	5
132	62	60-69	Female	middle	employed	married	Spring	27.8425	overweight	13.7233	no	no	no	24	insufficiency	442.833	421.571	87.6896	45.8571	2.91667	7	9
133	66	60-69	Female	middle	retired	widowed	Winter	33.3766	obese	0.0533333	no	no	no	10.3	shortage	474.286	470.429	90.3433	29.4286	3.00952	5	7
134	66	60-69	Male	middle	retired	married	Fall	25.8587	overweight	15.6762	yes	no	yes	26.9	insufficiency	478.833	459.571	87.0416	45.1429	3.11667	1	4
135	68	60-69	Female	middle	retired	married	Spring	30.9574	obese	0.92	no	yes	no	27.2	insufficiency	479.6	479.286	92.8236	17.5714	3.72381	3	21
136	55	50-59	Female	middle	employed	married	Fall	22.4332	normal weight	2.532	no	no	no	20.4	insufficiency	427.167	432.714	87.5348	38.4286	2.42619	3	7
137	52	50-59	Male	middle	employed	married	Winter	25.5487	overweight	5.81667	no	no	yes	33.1	sufficiency	267.833	264	61.8653	128.857	3.12143	7	7
138	51	50-59	Male	low	employed	divorced	Fall	32.2562	obese	1.73133	no	no	no	10.3	shortage	378.429	378.429	84.7489	49.2857	2.95714	2	4
139	67	60-69	Male	middle	retired	married	Winter	34.5839	obese	35.6857	no	no	no	22.9	insufficiency	412.167	392.857	93.2424	22.1429	3.74762	2	6
140	70	70+	Male	middle	retired	married	Spring	28.0681	overweight	7.61667	no	no	no	16.1	shortage	392.5	361.571	77.7094	96.8571	2.77619	2	7
141	69	60-69	Male	middle	retired	married	Spring	28.9854	overweight	4.28476	no	no	no	14.1	shortage	425.667	388.857	75.1737	119.429	2.12619	3	9
142	74	70+	Female	middle	retired	widowed	Spring	26.1315	overweight	0.47	no	no	no	24.4	insufficiency	408.333	411.143	82.2398	57.8571	2.85	9	2
143	42	40-49	Female	middle	employed	married	Winter	29.2392	overweight	5.042	no	no	no	5.7	deficit	376.4	393	83.2089	103.571	1.78095	6	6
144	70	70+	Male	middle	retired	married	Fall	32.5093	obese	39.9633	no	no	no	16.8	shortage	362.8	371.714	78.3022	124.286	3.7619	3	11
145	41	40-49	Male	middle	employed	single	Fall	26.9524	overweight	10.6643	no	no	no	11.3	shortage	453	409	76.5158	74.1429	5.83095	3	9
146	63	60-69	Female	middle	retired	widowed	Fall	34.8717	obese	0.245	no	no	no	8.6	deficit	446.143	400.714	89.1315	36.4286	2.60476	4	3
147	75	70+	Female	middle	retired	married	Spring	28.8644	overweight	14.76	no	no	yes	28.2	insufficiency	444.833	441.286	92.0703	22.1429	2.82143	6	6
148	43	40-49	Female	middle	employed	married, living separately	Winter	22.93	normal weight	6.77	yes	no	yes	24	insufficiency	452.571	448.571	87.7008	70.8571	3.3881	6	10
149	58	50-59	Female	low	employed	married	Summer	29.517	overweight	1.33667	no	no	yes	19.2	shortage	372.2	343.571	73.3406	145.714	1.83095	6	7
150	46	40-49	Female	middle	employed	divorced	Spring	32.9886	obese	2.27	yes	no	no	9.5	deficit	394.833	401.857	84.3025	67.7143	1.82619	2	5
151	46	40-49	Male	middle	employed	married	Summer	25.1735	overweight	10.0095	no	no	yes	30.8	sufficiency	388.714	388.714	92.5451	21.1429	2.5881	2	7
152	51	50-59	Female	middle	employed	divorced	Winter	31.4247	obese	3.282	yes	no	no	9.7	deficit	431.167	360.571	86.2547	44.4286	2.54286	1	9
153	68	60-69	Male	high	employed	divorced	Fall	32.4394	obese	0.2	no	no	no	10.5	shortage	327.667	325.714	76.6922	112	3.00238	3	12
154	73	70+	Female	middle	retired	married	Summer	35.9207	obese	0.03	no	no	yes	40.5	sufficiency	428.8	391.286	83.9472	64.1429	3.11429	7	6
155	41	40-49	Male	middle	employed	married	Fall	24.89	normal weight	40.8167	no	no	no	17.02	shortage	388.429	374.143	74.484	115	2.90476	5	12
156	52	50-59	Male	middle	employed	single	Spring	26.9982	overweight	2.27	no	no	yes	8.3	deficit	396.286	396.286	89.0677	41.4286	2.84286	1	9
157	49	40-49	Female	high	employed	divorced	Summer	24.7589	normal weight	13.52	no	no	no	9.8	deficit	381.714	354.286	91.2502	20.5714	5.5881	5	7
158	48	40-49	Female	middle	employed	married, living separately	Fall	27.2159	overweight	6.91429	no	yes	yes	33	sufficiency	465	444.571	76.4772	87.5714	3.26667	12	6
159	46	40-49	Female	high	employed	divorced	Spring	22.835	normal weight	1.145	yes	yes	no	7.9	deficit	497.833	465.429	89.199	37.7143	3.04286	6	8
160	60	60-69	Female	middle	retired	married	Fall	22.8736	normal weight	1.97667	no	no	no	35.4	sufficiency	383.143	383.143	75.2292	105	2.93571	14	7
161	57	50-59	Female	middle	employed	divorced	Summer	46.9457	obese	8.7481	no	no	no	25.7	insufficiency	411.333	407.571	87.8002	51.2857	3.52143	7	4
162	72	70+	Male	high	retired	divorced	Fall	23.7319	normal weight	17.6767	no	no	no	26.6	insufficiency	456.2	428.833	80.6792	61.1667	2.32778	5	7
163	37	18-39	Female	middle	employed	single	Spring	23.4187	normal weight	8.35619	no	no	no	21.5	insufficiency	351.143	351.143	78.6514	62.2857	4.30238	5	6
164	44	40-49	Female	high	employed	married	Spring	22.3545	normal weight	0.0533333	no	no	no	17.3	shortage	453.333	427.714	86.2344	43	2.96429	3	6
165	72	70+	Male	middle	retired	married	Summer	26.5361	overweight	2.16286	yes	no	no	45.8	sufficiency	432	433.714	90.8805	16	2.35714	3	10
166	44	40-49	Female	high	employed	married	Spring	27.7012	overweight	4.09286	no	no	no	6.1	deficit	347.2	338.571	73.001	81.2857	3.35952	1	5
167	61	60-69	Male	middle	employed	married	Spring	27.6392	overweight	33.3167	no	no	yes	24	insufficiency	329.571	311	95.3783	13	1.24762	4	8
168	61	60-69	Male	high	employed	divorced	Fall	32.7977	obese	11.3671	no	no	no	37.1	sufficiency	381.5	357	82.6017	66.2857	2.18095	6	10
169	63	60-69	Male	middle	retired	married	Winter	21.4486	normal weight	0.03	no	no	no	35	sufficiency	339	309.714	71.9576	149.429	2.42857	5	11
170	37	18-39	Male	low	employed	single	Spring	28.0553	overweight	8.61343	no	no	no	13.5	shortage	355.2	316.429	79.3219	66.7143	0.430952	4	11
171	26	18-39	Male	middle	unemployed	single	Winter	24.8887	normal weight	7.67667	no	no	no	16	shortage	293	310.167	67.0388	112.167	4.72778	3	4
172	68	60-69	Female	middle	retired	married	Winter	25.2432	overweight	0.0433333	yes	no	no	9.8	deficit	361.714	361.714	81.1937	86.2857	3.37143	4	13
173	75	70+	Female	middle	retired	married	Fall	31.0817	obese	4.145	no	no	yes	6.8	deficit	349.167	309.833	72.6669	110.5	3.51667	4	9
174	57	50-59	Female	high	employed	single	Spring	29.5471	overweight	14.814	no	no	yes	18.1	shortage	369.667	361	86.0456	49.4286	2.76905	11	10
175	63	60-69	Male	middle	retired	married	Winter	30.7303	obese	0.91	no	no	no	20.3	insufficiency	455.714	455.714	84.7915	57.1429	4.57381	2	1
176	64	60-69	Female	middle	retired	married	Fall	26.9554	overweight	0.03	no	no	no	13.1	shortage	413	413.286	83.8641	39.7143	3.80714	4	7
177	51	50-59	Male	low	retired	married, living separately	Winter	27.9394	overweight	3.02	no	no	yes	6.6	deficit	296.167	275.429	62.1085	290.571	4.25952	2	5
178	76	70+	Female	middle	retired	widowed	Winter	25.591	overweight	0.5825	no	no	no	17.2	shortage	331.857	331.857	77.3403	122.714	2.84286	5	6
179	60	60-69	Male	low	retired	divorced	Winter	32.1796	obese	0.126667	yes	yes	no	34.5	sufficiency	523	429.714	94.0728	11.2857	5.76429	2	8
180	66	60-69	Male	middle	retired	married	Winter	34.7093	obese	30.02	no	no	no	22.7	insufficiency	370.5	292.429	72.319	179.714	2.29286	2	5
181	71	70+	Male	middle	retired	married	Winter	27.4948	overweight	0.6045	no	no	no	28.7	insufficiency	324.857	308.714	74.1731	86.1429	4.07143	#NULL!	9
182	72	70+	Male	low	retired	married	Fall	32.9055	obese	4.21833	no	no	no	22.7	insufficiency	343.429	312	70.0431	126.571	4.42143	12	9
183	43	40-49	Female	high	employed	married	Spring	25.2035	overweight	4.36714	no	no	yes	18.3	shortage	391	385	74.6436	100.857	2.19048	11	11
184	47	40-49	Male	high	employed	married	Spring	24.5482	normal weight	4.05167	no	no	yes	17.6	shortage	386.2	358	81.0699	78.8571	4.49762	5	4
185	72	70+	Male	middle	retired	married	Summer	31.0698	obese	33.21	no	no	no	49.9	sufficiency	504.167	431	89.2341	37.8571	3.35714	2	9
186	63	60-69	Male	middle	retired	married	Spring	28.545	overweight	3.05286	no	no	no	24.1	insufficiency	393.667	374	81.347	39.8571	2.66667	4	3
187	68	60-69	Male	middle	retired	married	Summer	32.8685	obese	0.52	no	no	no	23.7	insufficiency	435.857	371.714	73.956	109.714	3.72857	5	8
188	48	40-49	Female	middle	employed	single	Spring	26.6149	overweight	13.52	no	no	no	35.4	sufficiency	413.286	408	86.637	62.1429	2.35476	3	7
189	52	50-59	Male	middle	employed	divorced	Winter	27.2013	overweight	37.0814	no	no	yes	18.3	shortage	340.333	366	81.0816	69.7143	3.07143	9	14
190	59	50-59	Male	high	employed	married	Summer	27.685	overweight	19.0786	no	no	yes	30.5	sufficiency	356.143	343.143	82.8399	44.2857	1.94524	4	7
191	72	70+	Female	middle	retired	widowed	Summer	26.5823	overweight	#NULL!	yes	no	yes	41.4	sufficiency	357.4	344.571	78.5162	127.429	3.05	#NULL!	#NULL!
192	76	70+	Female	low	retired	divorced	Summer	37.9954	obese	0.47	yes	no	yes	17.6	shortage	394.333	372.714	73.6928	99	2.51429	7	7
193	60	60-69	Male	middle	employed	married	Fall	34.8322	obese	48.2714	no	no	no	20.9	insufficiency	334.714	334.714	88.1468	28.4286	3.91429	5	6
194	51	50-59	Female	high	employed	married	Fall	27.684	overweight	0.03	no	no	yes	30.2	sufficiency	271.6	261.167	62.3566	118.5	1.85278	2	7
195	77	70+	Male	middle	retired	married	Winter	26.7868	overweight	4.57667	no	no	no	21.7	insufficiency	452.429	452.429	86.1372	73.4286	3.41429	4	13
196	67	60-69	Female	middle	retired	single	Winter	25.924	overweight	1.82667	no	yes	no	13.7	shortage	531.667	511.143	88.6202	33.5714	3.32619	3	6
197	52	50-59	Female	middle	employed	married	Fall	24.4646	normal weight	42.95	no	yes	yes	21.9	insufficiency	467.5	441.714	89.9399	28.1429	3.17381	4	12
198	73	70+	Female	middle	retired	married	Winter	34.4976	obese	0.71	yes	yes	yes	9.5	deficit	341.333	343.429	81.6151	155	2.6119	13	6
199	58	50-59	Female	middle	employed	divorced	Winter	28.2583	overweight	0.493333	no	no	no	18.6	shortage	425.2	422.167	89.2221	59	3.23611	3	5
200	41	40-49	Male	middle	employed	married	Winter	29.2726	overweight	45.3286	no	no	no	6.7	deficit	383.667	383.429	81.6219	57.7143	1.27857	8	13
201	46	40-49	Male	middle	employed	single	Spring	27.9324	overweight	6.448	no	no	no	16.5	shortage	406.6	402.5	79.4972	111	4.03333	7	5
202	68	60-69	Male	middle	retired	married	Spring	31.757	obese	2.59286	no	no	no	27.3	insufficiency	441.714	372.429	88.6056	45.2857	3.2881	7	10
203	68	60-69	Male	middle	retired	married	Spring	27.6076	overweight	37.6048	no	no	no	34.8	sufficiency	496.2	437.714	84.1571	61.8571	2.99048	4	6
204	61	60-69	Male	low	unemployed	widowed	Spring	25.9384	overweight	5.48238	no	no	no	8.3	deficit	468.143	468.143	89.3333	40.1429	3.29048	5	6
205	65	60-69	Male	high	retired	divorced	Winter	24.4699	normal weight	7.08143	no	no	no	26.2	insufficiency	305.333	274.857	62.6886	165.429	2.39286	2	2
206	45	40-49	Female	middle	employed	married	Summer	25.3082	overweight	4.93381	no	no	yes	32.8	sufficiency	368.167	361.429	76.5721	105.857	2.62143	2	11
207	62	60-69	Male	high	employed	married	Summer	23.9703	normal weight	29.5667	no	no	no	43.8	sufficiency	296.286	290.571	84.6983	28.7143	1.52143	3	4
208	49	40-49	Female	middle	employed	single	Summer	20.7142	normal weight	3.87714	no	yes	yes	6.2	deficit	430.571	430.571	92.0164	34	3.25714	11	1
209	70	70+	Male	middle	retired	married	Spring	28.6584	overweight	15.02	yes	no	no	15.9	shortage	422.667	390.286	84.0071	54.7143	3.34286	#NULL!	#NULL!
210	67	60-69	Female	middle	retired	widowed	Fall	36.585	obese	1.16	no	no	no	21.97	insufficiency	390.429	380.714	83.9635	48.5714	3.22381	10	10
211	54	50-59	Male	middle	employed	married	Fall	27.7311	overweight	21.41	no	no	no	31.8	sufficiency	327.4	340	72.4264	105.286	3.38095	1	11
212	42	40-49	Female	middle	employed	single	Summer	25.6432	overweight	1.232	no	no	yes	24.4	insufficiency	442	430.143	85.8426	64.2857	5.09524	6	8
213	49	40-49	Female	middle	employed	married	Winter	22.7583	normal weight	14.9633	no	no	no	16.3	shortage	455	473.714	88.5149	39.4286	3.37619	4	11
214	53	50-59	Female	middle	employed	married	Winter	41.9511	obese	1.9719	no	no	no	12	shortage	425.667	416.286	88.5592	40	2.09762	5	13
215	68	60-69	Female	middle	retired	married	Summer	34.898	obese	#NULL!	yes	no	no	42.1	sufficiency	401.2	380.857	84.4982	78	3.54286	#NULL!	#NULL!
216	70	70+	Female	low	retired	divorced	Fall	29.143	overweight	0.5825	no	no	no	25.77	insufficiency	393.333	372	84.7265	91.1429	3.0119	5	6
217	70	70+	Female	middle	retired	married	Fall	25.1903	overweight	1.31667	no	no	no	37.7	sufficiency	456	459.286	87.5802	81.1429	2.57381	4	9
218	52	50-59	Female	middle	employed	married, living separately	Fall	29.472	overweight	1.145	no	no	no	20.2	insufficiency	443	397.143	88.7569	40.8571	2.54286	7	9
219	72	70+	Male	low	retired	married	Summer	25.9957	overweight	4.96057	no	no	no	39.6	sufficiency	519.833	469.286	91.9067	31.4286	3.26667	0	8
220	70	70+	Female	middle	retired	widowed	Spring	23.7166	normal weight	1.06	yes	no	yes	24.6	insufficiency	406.833	395.143	90.6767	28.1429	1.78571	3	6
221	47	40-49	Male	middle	employed	married	Spring	28.7016	overweight	22.6643	yes	no	no	37.9	sufficiency	281.167	290.714	71.1217	73	3.60714	#NULL!	10
222	53	50-59	Male	high	employed	single	Fall	28.5509	overweight	13.2238	no	no	no	19.3	shortage	377.286	375.286	79.8044	43.1429	3.23333	3	9
223	53	50-59	Male	middle	employed	divorced	Summer	25.4022	overweight	42.0333	no	no	no	10.2	shortage	371.571	358.143	85.4905	51.1429	4.40476	2	7
224	56	50-59	Female	middle	employed	divorced	Spring	36.4349	obese	0.6955	no	no	no	15.3	shortage	388.667	376.714	78.3686	78.5714	2.58571	9	2
225	65	60-69	Female	middle	retired	married	Winter	30.9214	obese	0.492	no	no	no	23.4	insufficiency	406.167	382.714	77.2189	88.8571	3.62857	13	4
226	48	40-49	Male	high	employed	married	Summer	31.6647	obese	3.48119	no	no	no	18.3	shortage	389.429	368.571	84.7419	50.7143	4.16667	3	12
227	77	70+	Female	middle	retired	widowed	Fall	27.4009	overweight	21.01	yes	no	no	17.7	shortage	476.5	448.286	88.0176	58.7143	2.79762	12	5
228	43	40-49	Female	middle	employed	married	Spring	23.8259	normal weight	15.91	no	no	yes	23.5	insufficiency	469	361	88.1491	26.8571	4.1619	2	4
229	42	40-49	Male	middle	employed	single	Spring	24.7125	normal weight	35.4357	no	yes	no	12.2	shortage	323.333	304.143	89.5288	26.5714	4.03095	7	8
230	58	50-59	Male	middle	employed	married	Winter	29.9438	overweight	11.21	no	no	no	24.3	insufficiency	474.429	424.857	90.0008	50.8571	2.12619	5	9
231	50	50-59	Female	middle	employed	single	Spring	23.7402	normal weight	2.385	no	no	yes	12.3	shortage	470	470	87.3131	47.1429	4.55	4	7
232	49	40-49	Female	high	employed	married	Fall	23.2107	normal weight	0.5825	no	no	no	25.5	insufficiency	391.667	382.429	90.0872	25.8571	2.47143	5	8
233	62	60-69	Male	middle	employed	married	Winter	29.7333	overweight	40.4967	no	no	yes	34.7	sufficiency	373.857	373.857	77.8508	94.5714	3.05714	9	6
234	38	18-39	Male	middle	employed	single	Winter	21.8117	normal weight	4.89048	no	yes	no	11.2	shortage	479.429	465.286	83.6411	69.1429	4.32857	8	12
235	58	50-59	Male	middle	retired	married	Spring	21.8757	normal weight	0.03	yes	no	no	10.7	shortage	461.6	447.667	90.2326	31.5	5.19167	2	11
236	43	40-49	Male	high	employed	single	Winter	27.1556	overweight	10.2181	no	no	no	20.1	insufficiency	252.714	226.429	62.7647	98.1429	4.35952	0	9
237	60	60-69	Male	low	unemployed	married	Fall	27.3716	overweight	4.10952	no	no	no	33.1	sufficiency	422.833	400.714	92.0569	23.8571	3.64524	3	11
238	44	40-49	Male	low	employed	married	Winter	30.8208	obese	0.679167	no	no	no	19.2	shortage	377.714	377.714	83.9035	66.1429	1.28333	4	6
239	61	60-69	Female	low	employed	married	Fall	27.2322	overweight	12.4238	no	no	no	20.5	insufficiency	439.4	431.714	86.9661	53.7143	2.80238	3	11
240	58	50-59	Male	high	employed	divorced	Winter	33.3605	obese	2.76	no	no	no	8.6	deficit	297.714	256.429	70.4587	127.571	4.30238	14	13
241	50	50-59	Female	high	employed	divorced	Winter	22.7862	normal weight	1.41	yes	no	no	7.3	deficit	320.6	312.667	78.7264	57.6667	3.71389	2	7
242	41	40-49	Male	middle	employed	married	Spring	25.1044	overweight	9.7681	no	no	no	21	insufficiency	420	413.286	86.1375	42.7143	3.03571	5	11
243	60	60-69	Male	high	employed	married	Winter	22.9626	normal weight	44.5667	no	no	no	17.2	shortage	291.667	299.714	74.5204	125.571	5.1381	4	4
244	49	40-49	Female	middle	employed	married	Winter	28.4577	overweight	13.9633	no	yes	no	10.2	shortage	467.667	434.714	92.8377	26.8571	3.06667	6	5
245	66	60-69	Female	middle	retired	divorced	Spring	27.9949	overweight	0.03	no	no	yes	32.5	sufficiency	449.2	400.143	79.6547	85.2857	1.88333	6	11
246	56	50-59	Male	middle	employed	married	Summer	26.7631	overweight	2.02	no	no	no	13.9	shortage	403	423.143	89.3653	38.1429	1.41667	2	11
247	54	50-59	Female	middle	employed	divorced	Spring	25.3789	overweight	24.8153	no	no	no	29.2	insufficiency	396.8	388.286	81.2835	79.2857	2.33571	5	5
248	69	60-69	Male	high	retired	married	Summer	27.8298	overweight	0.03	no	no	yes	21.8	insufficiency	382.333	368.714	87.5196	41.2857	3.34762	6	8
249	54	50-59	Male	middle	employed	married	Summer	36.8047	obese	0.03	yes	no	no	35.9	sufficiency	343.571	340	77.7143	96.4286	2.64762	8	11
250	56	50-59	Male	low	employed	married	Winter	25.9894	overweight	0.03	no	no	no	21.7	insufficiency	481.6	479.571	91.1131	37.5714	2.39048	2	12
251	61	60-69	Female	middle	employed	widowed	Spring	23.2458	normal weight	1.199	yes	no	yes	12.2	shortage	438.286	394.286	74.2195	115.143	2.6619	4	11
252	68	60-69	Female	low	retired	married	Summer	30.1689	obese	0.03	no	no	no	31.9	sufficiency	319.286	262.429	67.693	116.429	3.8619	2	6
253	46	40-49	Male	middle	employed	married	Spring	24.2436	normal weight	35.6857	no	no	no	11.9	shortage	424.714	406	91.7511	20.2857	3.98571	5	9
254	77	70+	Female	low	retired	married	Spring	27.2426	overweight	0.0766667	no	no	no	12.8	shortage	426.167	419.571	85.2945	53.4286	2.54762	4	6
255	76	70+	Male	middle	retired	divorced	Winter	27.8551	overweight	18.8905	no	no	no	12.7	shortage	420.833	419.571	92.9017	15.7143	4.4381	2	6
256	44	40-49	Female	middle	employed	married	Spring	22.2611	normal weight	0.245	no	no	no	15.2	shortage	377	396	79.6849	115.714	2.38333	3	6
257	73	70+	Male	middle	retired	married	Fall	23.4662	normal weight	8.04333	no	no	no	15.9	shortage	467	415.286	79.6159	87.2857	3.3619	3	4
258	63	60-69	Female	middle	retired	married	Spring	22.7038	normal weight	2.27	yes	no	no	13.3	shortage	449.167	428.143	90.3964	47.8571	3.30952	2	10
259	66	60-69	Male	middle	retired	married	Spring	23.06	normal weight	2.57952	no	no	no	16.5	shortage	459.6	422.429	93.9976	42.8571	3.77143	3	7
260	48	40-49	Female	middle	employed	divorced	Fall	20.4036	normal weight	0.0533333	no	yes	no	21.7	insufficiency	489	465.714	87.3225	51.1429	3.43571	4	10
261	77	70+	Male	low	retired	widowed	Fall	29.2723	overweight	2.67667	yes	no	no	21.2	insufficiency	367	356.429	75.9225	102	2.44286	2	2
262	69	60-69	Male	middle	employed	married	Fall	20.9214	normal weight	20.45	no	no	no	29.5	insufficiency	355.286	355	93.5093	30.8571	4.49762	#NULL!	#NULL!
263	71	70+	Male	middle	retired	married	Fall	23.058	normal weight	8.15286	no	no	no	36.5	sufficiency	427.8	419.667	87.9038	40	2.79722	#NULL!	3
264	59	50-59	Female	middle	unemployed	married	Winter	29.3803	overweight	3.03333	no	yes	no	12.7	shortage	347.167	345.857	68.7085	145.143	2.68571	9	8
265	40	40-49	Female	high	employed	divorced	Fall	30.6748	obese	0.03	no	no	no	36.7	sufficiency	423.429	418.571	83.7692	80	2.15	2	5
266	55	50-59	Female	middle	employed	divorced	Spring	24.4999	normal weight	10.885	no	no	no	11.3	shortage	378.857	351.857	84.356	54.4286	3.22857	4	14
267	67	60-69	Male	middle	retired	married	Fall	26.6159	overweight	13.1857	no	no	no	24.3	insufficiency	318	290.429	54.6047	212.857	3	12	4
268	53	50-59	Female	high	employed	married	Winter	26.6073	overweight	1.96333	yes	yes	yes	24.7	insufficiency	435.5	413	88.4781	57.7143	4.03333	14	15
269	52	50-59	Female	middle	employed	divorced	Spring	25.9247	overweight	0.492	yes	no	no	6.5	deficit	466.714	457.714	86.4916	49.7143	3.87143	11	5
270	43	40-49	Female	middle	employed	divorced	Winter	22.1301	normal weight	0.92	no	no	yes	16.3	shortage	400.571	396.714	84.9796	38.8571	3.07857	4	11
271	67	60-69	Male	middle	retired	married	Winter	27.8241	overweight	9.14667	yes	no	yes	28	insufficiency	367.667	337.857	71.8061	111.429	3.37143	8	6
272	68	60-69	Female	middle	retired	married	Summer	19.7006	normal weight	0.0533333	no	no	yes	29.9	insufficiency	418.5	420.429	94.8185	15.1429	3.13333	5	5
273	43	40-49	Female	middle	employed	married, living separately	Spring	26.6143	overweight	24.77	no	no	no	15.7	shortage	346	329.2	69.4493	104.4	2.88667	5	4
274	60	60-69	Male	low	unemployed	married	Spring	28.5384	overweight	18.8671	no	no	no	28.4	insufficiency	286.286	238.714	69.3977	95.4286	1.79286	3	15
275	77	70+	Female	low	retired	married	Winter	23.7018	normal weight	#NULL!	yes	yes	no	51	sufficiency	429.5	385.571	83.1518	45.7143	2.87381	#NULL!	11
276	64	60-69	Male	middle	retired	married	Spring	26.7137	overweight	27.2467	no	no	no	12.5	shortage	426.8	308.429	91.7907	20	4.04048	3	11
277	50	50-59	Female	middle	employed	married	Winter	23.5687	normal weight	1.36667	no	no	yes	10.4	shortage	458.167	458.167	87.7645	42.6667	4.25	5	10
278	69	60-69	Female	high	retired	married	Fall	29.7467	overweight	4.37905	no	no	no	11.2	shortage	410.714	400.857	81.4612	79.8571	2.55476	3	8
279	50	50-59	Male	middle	employed	married	Winter	36.5794	obese	37.0571	no	no	no	18.8	shortage	405.571	405.571	90.1508	55.4286	4.51667	3	4
280	63	60-69	Female	middle	retired	married	Winter	24.3551	normal weight	2.16	no	no	yes	35	sufficiency	589	498	89.6481	26.5714	3.13333	7	5
281	44	40-49	Female	low	employed	divorced	Spring	19.0311	normal weight	0.03	no	no	yes	9.3	deficit	470	445.143	86.0582	50.4286	1.82619	3	10
282	75	70+	Female	low	retired	widowed	Winter	40.2451	obese	13.7233	no	no	no	21.3	insufficiency	416.714	416.714	86.5409	43.8571	3.25952	7	3
283	47	40-49	Male	high	employed	married	Winter	21.6821	normal weight	12.2714	no	no	no	17.7	shortage	408.143	408.143	95.0117	12.4286	3.0619	3	9
284	60	60-69	Female	middle	employed	divorced	Spring	29.6208	overweight	11.8881	yes	no	yes	23.7	insufficiency	444	441.571	90.7294	25.2857	2.57381	3	10
285	69	60-69	Female	high	retired	married	Fall	24.8758	normal weight	27.16	no	no	no	32.52	sufficiency	519	479.286	89.4192	51.4286	3.70476	5	3
286	56	50-59	Male	low	unemployed	single	Winter	24.0366	normal weight	#NULL!	no	no	no	15.6	shortage	368	295.429	80.1127	143.429	2.24524	#NULL!	16
287	52	50-59	Female	middle	unemployed	single	Summer	24.1131	normal weight	0.0533333	yes	no	yes	32.3	sufficiency	338	327.714	77.796	71.1429	3.7881	3	4
288	56	50-59	Male	middle	employed	married	Winter	25.6513	overweight	7.1	no	no	no	24.3	insufficiency	363.667	367.286	89.463	41.8571	2.52381	1	7
289	41	40-49	Female	middle	employed	single	Winter	27.9394	overweight	0.524	yes	no	no	12.6	shortage	393.667	367.286	92.9076	51.5714	2.46429	2	5
290	65	60-69	Male	middle	retired	married	Winter	26.8746	overweight	11.4211	no	no	no	16	shortage	405.833	349.429	68.2645	121.857	2.74524	4	8
291	68	60-69	Female	middle	retired	married	Spring	33.6503	obese	0.03	no	no	yes	11.3	shortage	515.167	463	86.6177	80.7143	3.03095	5	6
292	65	60-69	Female	middle	retired	widowed	Spring	36.0478	obese	0.0533333	no	no	yes	13.4	shortage	308.571	283.571	59.9987	130.286	3.94762	3	3
293	60	60-69	Male	middle	retired	married	Fall	26.8775	overweight	2.46667	yes	no	no	31.9	sufficiency	341.714	334	83.5297	48	2.76667	8	13
294	65	60-69	Female	low	retired	married	Spring	34.018	obese	0.0533333	no	no	no	17.9	shortage	572.333	491.429	90.6441	51.7143	2.44286	10	4
295	51	50-59	Male	middle	employed	married	Winter	31.1899	obese	51.6467	no	no	no	12.7	shortage	414.333	357.571	89.9234	33.1429	3.85	6	16
296	40	40-49	Female	middle	employed	single	Winter	35.9559	obese	2.92667	no	no	yes	7.7	deficit	377.167	361.286	90.0298	35.4286	2.44762	3	7
297	46	40-49	Male	middle	employed	married	Winter	26.3494	overweight	7.27738	no	no	no	12.9	shortage	370.5	362.429	70.6488	122.286	2.6619	13	11
298	74	70+	Female	low	retired	married	Spring	27.362	overweight	0.0533333	no	no	no	9.1	deficit	369.75	363.667	93.3105	16.5	3.43333	8	12
299	64	60-69	Male	middle	retired	married	Winter	34.4759	obese	18.2333	no	no	no	36.1	sufficiency	435.8	410	90.8764	21.7143	4.70952	3	8
300	68	60-69	Male	middle	retired	married	Spring	27.6773	overweight	14.4143	no	no	yes	51.2	sufficiency	300.5	286.429	68.8072	127	3.1881	8	14
301	67	60-69	Male	middle	retired	married	Summer	27.9063	overweight	30.0433	no	no	no	14.2	shortage	346	345.857	76.1011	85.1429	3.51429	12	5
302	75	70+	Female	middle	retired	widowed	Fall	26.6801	overweight	1.21	no	no	yes	39.9	sufficiency	372.4	361	72.0083	111	3.69286	10	13
303	41	40-49	Female	middle	employed	single	Fall	21.7626	normal weight	14.01	no	no	no	14.7	shortage	390.143	389.143	75.9423	88.1429	2.95	3	6
304	51	50-59	Male	middle	employed	married	Summer	26.408	overweight	72.1	no	no	no	26.7	insufficiency	310.333	303.143	83.004	48	3.25238	2	12
305	48	40-49	Male	high	employed	divorced	Winter	26.489	overweight	57.01	no	no	no	15	shortage	372.143	360.714	71.1378	144.429	2.58571	3	8
306	60	60-69	Female	high	employed	married	Spring	30.2985	obese	3.60667	no	no	yes	15.1	shortage	460	428.286	90.9227	30.4286	2.80238	10	9
307	75	70+	Female	middle	retired	married	Fall	32.7763	obese	0.03	no	no	yes	11.7	shortage	470.667	440.714	89.8445	36.8571	2.60952	5	9
308	42	40-49	Female	middle	employed	married	Spring	21.9195	normal weight	8.4981	no	no	yes	14.3	shortage	466.714	454.857	92.7282	33.7143	2.75476	1	5
309	52	50-59	Female	high	employed	married	Winter	24.1979	normal weight	30.3286	no	no	no	37.6	sufficiency	388.333	391.143	91.3362	32.5714	2.32857	2	8
310	65	60-69	Male	middle	retired	married	Fall	32.3599	obese	60.2133	no	no	no	45.4	sufficiency	341	341	83.1529	67.7143	4.4	3	3
311	60	60-69	Female	low	employed	divorced	Winter	28.7646	overweight	0.03	no	yes	no	11.7	shortage	337.571	332.143	68.9532	152	3.30952	1	0
312	51	50-59	Male	low	unemployed	single	Winter	31.3847	obese	8.80543	no	no	no	8.3	deficit	410.4	382.5	89.9848	32.5	5.36944	4	7
313	60	60-69	Male	middle	retired	married	Winter	29.7682	overweight	17.7714	yes	no	no	13.3	shortage	393.667	386	81.0757	111.333	3.075	9	8
314	40	40-49	Female	middle	employed	married	Fall	27.8547	overweight	4.76	no	no	yes	9.2	deficit	368.833	369.286	91.5052	15.4286	2.95	6	6
315	28	18-39	Female	middle	employed	single	Fall	21.5397	normal weight	2.51	no	no	no	19.5	shortage	395.167	362	74.1446	128.571	2.18333	6	6
316	68	60-69	Female	middle	retired	married	Fall	27.856	overweight	0.0533333	no	no	no	19.3	shortage	440.5	425.714	85.5883	47.2857	4.01429	2	5
317	37	18-39	Female	middle	employed	single	Fall	22.7914	normal weight	2.29333	no	no	yes	23.6	insufficiency	407.429	407.429	84.4189	58.2857	2.70238	5	11
318	50	50-59	Female	high	employed	divorced	Spring	25.9096	overweight	21.01	no	no	yes	26.1	insufficiency	396.286	390.857	85.9356	72.7143	2.26429	4	8
319	57	50-59	Female	middle	employed	married	Fall	29.9791	overweight	24.76	yes	no	no	20.2	insufficiency	409.8	379.714	69.0664	124.286	5.71429	5	7
320	62	60-69	Female	high	employed	married	Summer	26.5762	overweight	17.4633	yes	no	yes	16.5	shortage	295.333	318	73.0733	125.857	2.72619	8	9
321	68	60-69	Female	middle	retired	divorced	Spring	18.5223	normal weight	15.0333	no	no	yes	15.7	shortage	443.143	439.571	86.0747	65.8571	2.23333	5	3
322	73	70+	Female	middle	retired	married	Fall	29.2982	overweight	4.93381	yes	no	yes	16.7	shortage	445.833	446.429	88.8073	38.8571	2.5381	11	11
323	60	60-69	Male	middle	employed	married	Spring	25.6532	overweight	18.21	no	no	no	19.2	shortage	392.167	350.143	70.5167	148.429	2.72143	#NULL!	8
324	69	60-69	Female	low	retired	widowed	Summer	34.9748	obese	1.11343	yes	no	yes	18.9	shortage	396.571	384.571	81.0953	119.286	4.90476	1	3
325	70	70+	Female	middle	retired	married	Fall	31.0109	obese	7.08143	no	no	no	19.5	shortage	429	386.143	77.737	99.7143	2.14286	3	7
326	54	50-59	Female	low	unemployed	divorced	Spring	28.6314	overweight	0.0533333	no	yes	yes	6.4	deficit	322.333	342.429	86.1921	91.2857	3.15	7	11
327	68	60-69	Male	middle	retired	married	Spring	35.7807	obese	0.984286	no	no	no	10.3	shortage	396.333	373	73.1057	136.857	1.79524	#NULL!	#NULL!
328	67	60-69	Male	low	retired	divorced	Spring	25.9906	overweight	31.8386	no	no	no	29.1	insufficiency	354.333	344.429	68.0618	149.857	2.24524	3	8
329	35	18-39	Male	middle	employed	married	Fall	27.3461	overweight	29.5667	no	no	no	16.5	shortage	311.429	311.429	85.2765	109.857	2.69048	2	7
330	38	18-39	Female	middle	employed	married	Winter	23.4446	normal weight	7.29333	yes	no	yes	18	shortage	423	421.571	86.6868	43	2.78095	6	10
331	69	60-69	Female	middle	retired	widowed	Summer	25.2825	overweight	0.47	yes	no	no	28.3	insufficiency	509.5	440.429	93.1667	19	1.78571	5	8
332	68	60-69	Female	middle	retired	married	Winter	28.9726	overweight	10.1767	no	no	no	35.9	sufficiency	471.667	468	92.548	34	2.9619	6	11
333	47	40-49	Male	high	employed	married	Winter	27.4958	overweight	16.0767	no	no	no	16.1	shortage	501.667	425.429	87.8774	41.2857	2.92619	10	10
334	62	60-69	Male	middle	retired	married	Spring	28.0474	overweight	11.3671	no	no	yes	33.7	sufficiency	281.6	295.143	69.9488	121.857	2.96667	2	6
335	59	50-59	Male	high	employed	married	Summer	37.575	obese	3.37667	no	no	no	15	shortage	230	228	74.1283	57.4286	5	6	11
336	53	50-59	Male	middle	employed	divorced	Winter	33.9622	obese	10.9681	no	no	no	18.3	shortage	453.714	422	86.4806	62.4286	2.98095	7	3
337	73	70+	Male	high	retired	married	Spring	31.5333	obese	32.25	no	no	no	9.9	deficit	383.167	379.143	82.7901	72.4286	4.1381	3	5
338	69	60-69	Female	low	retired	married	Fall	23.141	normal weight	0.084	yes	no	no	31.7	sufficiency	369.857	342.571	79.8481	82.7143	1.32143	#NULL!	1
339	78	70+	Male	high	retired	married	Winter	26.5491	overweight	8.15286	no	no	no	21.4	insufficiency	500.333	424.143	87.156	67.2857	3.57143	6	11
340	55	50-59	Female	high	employed	single	Fall	24.6826	normal weight	15.6529	yes	no	yes	26.2	insufficiency	392.667	387.286	87.7371	39.4286	4.27619	6	7
341	77	70+	Male	low	retired	married	Summer	25.1199	overweight	15.02	yes	no	no	43.7	sufficiency	332.143	317.571	80.5363	120.857	1.71667	5	2
342	60	60-69	Female	middle	employed	married	Winter	26.7937	overweight	2.29333	no	no	yes	18.3	shortage	432.5	429	90.2979	36.1667	4.10833	5	6
343	48	40-49	Male	middle	employed	single	Spring	26.5905	overweight	2.10167	no	no	no	9.4	deficit	393.6	396.5	93.1521	28.6667	2.375	3	6
344	48	40-49	Female	middle	employed	married	Spring	23.6366	normal weight	3.90048	no	no	yes	50.1	sufficiency	434.333	431.143	89.0667	34.5714	3.10238	3	11
345	43	40-49	Female	middle	employed	married	Summer	23.0911	normal weight	0.673333	no	yes	yes	50.5	sufficiency	399.333	401.571	84.0377	58.7143	2.54286	3	6
346	42	40-49	Female	middle	employed	single	Summer	25.6877	overweight	1.48333	no	no	yes	44.1	sufficiency	367.429	358.571	77.4147	111.286	2.61667	5	9
347	67	60-69	Male	high	retired	divorced	Spring	23.5743	normal weight	8.73167	no	no	no	17.5	shortage	624	551	93.4863	22.5714	3.41667	2	7
348	44	40-49	Female	middle	employed	divorced	Winter	22.7241	normal weight	2.324	yes	no	no	39.7	sufficiency	401	405	87.0613	62	2.70714	5	8
349	43	40-49	Male	middle	employed	married	Fall	32.8899	obese	1.138	no	no	no	33.4	sufficiency	441	438.857	89.2846	38.4286	3.65	3	2
350	66	60-69	Female	middle	retired	married	Fall	38.0869	obese	2.388	no	no	no	23.5	insufficiency	379.667	385.857	87.3882	67.1429	4.04048	4	8
351	59	50-59	Female	high	employed	married	Winter	19.2441	normal weight	13.52	yes	no	yes	58.8	sufficiency	202	181.714	59.071	197.429	3.66429	5	13
352	67	60-69	Female	high	retired	married	Winter	21.0353	normal weight	8.01	no	no	no	23.7	insufficiency	409.333	384.714	85.5537	55.5714	4.12143	6	4
353	76	70+	Male	high	retired	married	Winter	24.2119	normal weight	13.76	no	no	no	9.7	deficit	355.833	298	87.232	53.2857	3.49048	5	9
354	61	60-69	Female	low	retired	married	Spring	36.6528	obese	0.245	no	no	no	9	deficit	517.667	430.857	79.4647	104	3.39524	7	0
355	49	40-49	Male	middle	employed	married	Spring	28.2161	overweight	8.32917	no	no	no	26.4	insufficiency	432.8	448.286	94.5324	15.5714	3.19286	1	6
356	62	60-69	Male	middle	employed	single	Fall	26.5952	overweight	51.6529	no	no	yes	11.8	shortage	399.2	407.429	84.6995	48.2857	6.30476	3	0
357	60	60-69	Female	low	retired	divorced	Spring	26.8082	overweight	0.0533333	no	yes	yes	11.7	shortage	532.833	475	91.4037	21.1429	3.41667	3	8
358	47	40-49	Female	middle	employed	married	Winter	29.3238	overweight	1.12333	no	no	yes	11	shortage	427.714	419.714	92.015	24.8571	1.88333	7	13
359	57	50-59	Male	high	employed	single	Spring	26.5288	overweight	17.378	no	no	no	6.1	deficit	314.333	299.571	78.1808	41.2857	2.69286	4	6
360	60	60-69	Female	middle	employed	widowed	Spring	18.6368	normal weight	0.984286	no	no	no	20.1	insufficiency	404.2	390.429	80.5784	61.8571	2.83571	10	9
361	37	18-39	Male	middle	employed	single	Spring	24.635	normal weight	4.76	no	yes	yes	3.7	deficit	323.5	337.167	75.6731	84.1667	3.18889	12	11
362	70	70+	Male	high	retired	married	Spring	31.0127	obese	29.4143	no	no	no	26.9	insufficiency	306	292.857	62.2582	151.143	3.82619	6	13
363	64	60-69	Female	middle	retired	widowed	Spring	28.6773	overweight	1.464	no	no	no	30.7	sufficiency	386.429	347.857	67.4919	121.714	3.02619	10	10
364	65	60-69	Female	middle	retired	married	Fall	26.7612	overweight	0.0533333	no	no	yes	6.9	deficit	482.714	460.143	94.793	13.4286	3.82381	9	5
365	67	60-69	Male	middle	retired	widowed	Summer	29.7924	overweight	2.72086	no	no	no	18.5	shortage	418.833	411.429	77.9066	94.5714	2.7381	4	7
366	77	70+	Male	middle	retired	married	Spring	33.8659	obese	100.043	no	no	no	20.8	insufficiency	454.2	415	91.7679	25	3.2119	2	7
367	43	40-49	Female	high	employed	married	Fall	22.0674	normal weight	15.6529	no	no	no	23.6	insufficiency	384.286	362.286	88.4491	33.4286	2.65952	4	4
368	66	60-69	Female	high	retired	married, living separately	Spring	32.3577	obese	17.7286	no	no	no	27	insufficiency	532.286	479.286	90.8046	25.2857	3.96667	5	9
369	70	70+	Male	high	retired	married	Winter	30.2103	obese	8.18571	yes	no	no	13.4	shortage	336.333	277.714	73.6029	90.2857	3.66667	11	11
370	50	50-59	Male	middle	employed	married	Spring	27.4568	overweight	0.03	no	no	no	38.2	sufficiency	432	424.167	89.68	39.1667	3.10833	1	5
371	77	70+	Male	high	retired	married	Summer	25.7283	overweight	0.03	no	no	yes	16.8	shortage	378	324.571	68.4657	184.429	1.83095	#NULL!	4
372	67	60-69	Male	low	retired	married	Spring	38.7497	obese	32.6767	no	no	yes	18.5	shortage	394.143	371.857	71.4515	109.857	3.42619	6	10
373	46	40-49	Female	low	employed	divorced	Summer	29.6749	overweight	0.47	no	no	no	26.9	insufficiency	377.333	356.429	75.2403	108.429	5.56429	0	12
374	49	40-49	Male	low	retired	single	Winter	29.6122	overweight	15.6286	no	no	no	22.6	insufficiency	416.571	380.286	75.9835	109.429	4.71905	6	6
375	54	50-59	Female	middle	employed	widowed	Spring	29.0497	overweight	0.244	yes	no	no	10.8	shortage	445.4	333.571	76.7019	101	2.42143	8	7
376	67	60-69	Female	middle	retired	married	Spring	25.6304	overweight	0.47	yes	no	yes	36.1	sufficiency	407.5	396.571	87.415	35.7143	3.46429	5	13
377	72	70+	Male	middle	retired	married	Winter	28.5026	overweight	0.47	no	no	no	6.2	deficit	251.5	235.571	66.6752	97.5714	4.76429	9	8
378	43	40-49	Female	high	employed	married	Spring	22.4768	normal weight	15.7069	yes	no	no	22.7	insufficiency	390.833	380.429	86.1963	45	3.19286	11	10
379	54	50-59	Male	middle	employed	single	Spring	28.5185	overweight	34.9	no	no	no	17	shortage	361.833	351.714	77.6482	83.2857	4.23095	0	10
380	47	40-49	Female	middle	employed	divorced	Spring	24.2449	normal weight	30.45	no	yes	no	10.7	shortage	435.833	417.286	92.1289	38.8571	3.58333	7	8
381	68	60-69	Female	middle	retired	married	Winter	26.2054	overweight	0.03	no	no	no	32	sufficiency	378.714	376.143	83.4156	86.4286	4.63571	10	1
382	63	60-69	Male	middle	retired	married	Spring	31.3953	obese	20.1917	no	yes	yes	13.8	shortage	524.667	413.571	84.1828	55.7143	3.40238	9	9
383	67	60-69	Male	middle	retired	married	Fall	26.8457	overweight	30.9476	no	no	no	26.35	insufficiency	466.667	404.714	84.0704	71	2.80714	5	10
384	72	70+	Male	high	retired	married	Winter	27.6639	overweight	11.4211	yes	no	no	14	shortage	436	435	86.4307	51.4286	4.05714	5	5
385	59	50-59	Male	high	employed	married	Winter	28.6514	overweight	18.8671	yes	no	no	28.5	insufficiency	390.714	366.714	76.662	123.714	3.02381	4	4
386	67	60-69	Female	middle	retired	married	Winter	38.718	obese	6.10667	no	no	yes	17.2	shortage	412	404.714	88.9807	22.4286	3.1881	13	4
387	64	60-69	Female	low	employed	married	Spring	30.1552	obese	27.02	no	no	no	5.6	deficit	396.667	379.286	80.74	106.286	3.28571	5	12
388	61	60-69	Male	middle	employed	divorced	Summer	34.1306	obese	30.074	no	no	no	22.9	insufficiency	454.333	418.857	86.0039	52.5714	3.04524	9	10
389	71	70+	Female	high	retired	married	Spring	30.3201	obese	13.5667	no	no	no	19.4	shortage	342.714	342.714	73.6389	92.8571	4.46667	1	4
390	56	50-59	Female	low	employed	single	Summer	25.498	overweight	1.27	no	yes	yes	16.6	shortage	394.833	371.143	73.8039	95.4286	2.74048	#NULL!	9
391	76	70+	Female	middle	retired	widowed	Spring	27.5498	overweight	7.7481	yes	no	no	13.2	shortage	395.167	379.714	85.1973	46.8571	2.92381	#NULL!	#NULL!
392	56	50-59	Female	low	employed	married	Spring	29.7339	overweight	0.1095	no	no	yes	9.7	deficit	409.143	409.143	92.1707	15.7143	1.27381	4	8
393	77	70+	Male	middle	retired	married	Winter	25.8602	overweight	12.4238	no	no	no	13.5	shortage	347.167	305.857	69.7963	86.5714	2.8381	7	4
394	59	50-59	Female	high	employed	divorced	Spring	27.2935	overweight	2.27	no	yes	no	21	insufficiency	358.286	358.286	82.0754	104.143	3.10476	9	14
395	57	50-59	Male	middle	employed	married	Summer	26.1929	overweight	34.1	no	no	no	52.2	sufficiency	405.857	383.714	88.9679	30	2.42857	10	12
396	68	60-69	Male	middle	retired	married	Spring	28.8246	overweight	3.10686	no	no	no	13.9	shortage	409.333	391.429	86.8113	45.7143	3.1	6	9
397	63	60-69	Female	middle	unemployed	married	Spring	28.2601	overweight	8.41	yes	no	no	29.6	insufficiency	364.5	360.857	76.2341	95.4286	2.66429	4	6
398	42	40-49	Male	high	employed	married	Fall	28.7863	overweight	27.0667	yes	no	no	7.6	deficit	299.4	284	92.2089	6.7143	3.95952	3	14
399	51	50-59	Female	middle	unemployed	married	Spring	22.9308	normal weight	15.14	no	no	no	7.5	deficit	425.8	377.167	74.6495	122.5	3.20556	12	4
400	66	60-69	Female	middle	retired	widowed	Summer	31.1703	obese	0.03	no	no	yes	15.3	shortage	594.167	493.143	90.9437	30.8571	2.17381	4	10
401	54	50-59	Male	high	employed	married	Spring	30.8717	obese	37.4981	yes	no	no	25.4	insufficiency	288.333	278.429	62.9042	165.429	2.62143	5	4
402	71	70+	Male	middle	retired	married	Spring	26.8362	overweight	0.03	no	no	no	18.5	shortage	424.8	393.571	92.1964	26	2.66429	5	4
403	42	40-49	Female	high	employed	married	Fall	23.8998	normal weight	13.52	no	yes	yes	15.4	shortage	352.167	348	72.3502	102.5	2.375	3	5
404	54	50-59	Male	low	unemployed	married	Winter	29.1129	overweight	4.489	no	no	no	23.1	insufficiency	281.333	271.143	62.7934	137	3.62619	#NULL!	13
405	76	70+	Male	middle	retired	married	Spring	31.6531	obese	36.67	no	no	no	29.4	insufficiency	418.5	359.571	74.3921	109.429	2.87143	13	7
406	75	70+	Male	middle	retired	married	Fall	30.7501	obese	7.763	no	no	no	36.7	sufficiency	423.667	372.5	76.8992	133	3.48889	1	12
407	67	60-69	Male	high	retired	married	Spring	26.0859	overweight	6.53333	no	no	yes	24.1	insufficiency	430.667	370.714	75.166	87.7143	2.97381	4	8
408	58	50-59	Female	low	unemployed	married	Summer	34.8934	obese	0.913333	yes	no	yes	33.9	sufficiency	445.143	421	77.9745	70	1.77143	8	8
409	66	60-69	Male	middle	retired	divorced	Winter	35.5946	obese	61.711	no	no	no	3.2	deficit	440.6	375.5	87.2789	59.5	4.8	2	13
410	69	60-69	Male	low	retired	single	Winter	34.1974	obese	0.03	yes	no	no	24.3	insufficiency	333.8	273.714	69.8557	156	2.39048	4	24
411	70	70+	Male	low	retired	married	Summer	24.7719	normal weight	8.657	yes	no	yes	37	sufficiency	570.857	565.143	93.561	23.2857	3.82381	6	7
412	76	70+	Male	low	retired	widowed	Spring	25.9586	overweight	7.67667	no	no	no	43.3	sufficiency	476	410.714	76.1369	113	2.32381	#NULL!	7
413	74	70+	Male	low	retired	married	Summer	28.1498	overweight	100.234	no	no	no	29.9	insufficiency	440.857	375	79.2389	112.857	3.46905	1	7
414	65	60-69	Male	middle	retired	married	Spring	40.0249	obese	0.03	no	no	no	16.8	shortage	391	378.286	72.4651	107	2.91667	3	1
415	44	40-49	Male	high	employed	married	Fall	26.4629	overweight	10.719	no	no	no	15.1	shortage	306.167	289.429	79.9138	49	4.57143	5	12
416	68	60-69	Female	middle	retired	married	Winter	30.0259	obese	0.03	no	no	no	10.4	shortage	486.286	479.714	90.5175	29.5714	4.0619	13	5
417	66	60-69	Female	middle	retired	married	Fall	31.9678	obese	#NULL!	no	no	no	11.2	shortage	426	416.143	82.8882	72.4286	3.25238	#NULL!	#NULL!
418	73	70+	Female	high	retired	married	Winter	23.4119	normal weight	0.03	yes	no	yes	40.2	sufficiency	499.8	509.857	86.6633	76.8571	2.40714	4	0
419	73	70+	Male	middle	retired	married	Fall	23.7741	normal weight	0.0875	no	no	no	19.7	shortage	487	438.5	87.1123	54.5	3.41944	6	9
420	42	40-49	Female	middle	employed	divorced	Winter	27.0608	overweight	4.10381	no	no	yes	9.4	deficit	439.4	392.857	86.343	90	3.85714	6	13
421	71	70+	Female	middle	retired	married	Spring	20.9974	normal weight	0.02	no	no	no	21.9	insufficiency	391.167	344.714	78.8027	120.429	3.77857	7	3
422	58	50-59	Female	middle	employed	married	Summer	23.9106	normal weight	40.6643	no	no	yes	20.4	insufficiency	380.2	389.167	89.2756	34.5	2.43333	8	5
423	48	40-49	Female	high	employed	married	Summer	25.73	overweight	13.52	no	yes	no	18.8	shortage	406.143	403.286	90.7123	20.8571	2.88333	3	11
424	51	50-59	Male	middle	employed	married	Winter	25.2254	overweight	63.8671	no	no	no	34.4	sufficiency	352	326.429	67.1251	177	2.24286	2	8
425	64	60-69	Male	middle	unemployed	married	Winter	34.1256	obese	0.0533333	no	no	yes	11.2	shortage	552.429	491.571	89.0908	38.4286	3.07857	3	8
426	29	18-39	Female	low	employed	married	Summer	20.7659	normal weight	0.245	no	no	no	20.3	insufficiency	455.6	438	80.9901	80.1429	5.97381	6	10
427	73	70+	Male	middle	retired	married	Fall	26.8994	overweight	31.3643	no	no	no	33.5	sufficiency	433	438.571	88.3943	52.5714	3.90714	3	7
428	49	40-49	Female	middle	employed	married	Fall	21.4356	normal weight	3.89914	no	no	yes	31.5	sufficiency	402.286	398.429	81.5943	59.8571	2.74762	5	7
429	77	70+	Female	middle	retired	single	Fall	22.6705	normal weight	6.96333	no	no	no	32.5	sufficiency	411.667	384.286	75.4974	110.286	2.75952	#NULL!	11
430	53	50-59	Female	middle	employed	married	Winter	20.9751	normal weight	17.26	yes	no	no	31.5	sufficiency	324.5	270.571	61.9093	166.286	3.72143	9	3
431	75	70+	Male	middle	retired	married	Spring	23.2461	normal weight	1.753	yes	no	no	18.6	shortage	323.667	323.714	74.6854	124	1.47143	2	13
432	57	50-59	Male	high	employed	married	Summer	30.8933	obese	18.8905	no	no	no	22.5	insufficiency	301.333	300.143	63.2101	141.286	4.14048	4	2
433	70	70+	Male	high	retired	single	Winter	28.4017	overweight	34.564	no	no	no	33.6	sufficiency	456.5	411	80.543	82.1429	3.34762	3	9
434	59	50-59	Male	middle	employed	married	Spring	26.0569	overweight	0.03	no	no	no	16.6	shortage	441.8	440.714	90.0666	35	3.17143	2	6
435	78	70+	Male	middle	retired	married	Fall	35.0214	obese	5.16238	no	no	yes	30	insufficiency	357.833	324.714	78.0852	84.2857	4.09762	1	7
436	70	70+	Male	middle	retired	married	Winter	30.8288	obese	30.0571	no	no	no	36.1	sufficiency	462	413.857	87.8444	42.5714	3.34286	3	9
437	43	40-49	Male	middle	employed	married	Spring	26.9821	overweight	1.15733	no	no	no	7.6	deficit	394.167	362.571	80.8513	73.5714	4.24762	4	12
438	59	50-59	Female	middle	unemployed	married	Winter	25.3205	overweight	14.26	no	no	no	32.2	sufficiency	500.714	480.714	85.7246	59.8571	2.99524	9	13
439	56	50-59	Female	middle	employed	divorced	Spring	30.1576	obese	#NULL!	no	no	no	10.2	shortage	329.167	322.143	71.9073	114.571	3.08095	#NULL!	7
440	42	40-49	Female	high	employed	married, living separately	Winter	26.5643	overweight	27.085	no	yes	no	6.3	deficit	412.833	391.143	84.4828	90.1429	2.35714	10	10
441	52	50-59	Female	high	employed	married	Fall	25.7433	overweight	7.28543	no	no	no	30.62	sufficiency	345.143	344.714	76.6997	80.5714	2.8881	5	16
442	51	50-59	Female	middle	employed	married	Spring	23.0202	normal weight	0.0533333	no	no	yes	11.8	shortage	498.857	462.143	91.5895	20.4286	2.85238	4	9
443	54	50-59	Female	low	employed	divorced	Spring	23.7415	normal weight	0.98	yes	yes	yes	15.6	shortage	336.5	350.143	94.1093	31.7143	1.69048	4	6
444	53	50-59	Female	high	employed	married	Winter	25.1353	overweight	13.52	no	no	no	19	shortage	375	343.286	72.0196	114.429	3.09524	8	11
445	20	18-39	Female	middle	employed	single	Winter	23.2214	normal weight	5.39333	no	no	no	26.6	insufficiency	434	434	81.1154	77.4286	3.14286	1	7
446	63	60-69	Male	low	unemployed	married	Summer	27.2372	overweight	0.03	no	no	no	12.3	shortage	450.833	436.286	93.0423	23.8571	3.49048	0	5
447	66	60-69	Male	high	retired	married	Fall	23.8269	normal weight	12.2714	no	no	no	41.5	sufficiency	385.571	385	82.5667	59.4286	5.38095	4	4
448	51	50-59	Male	high	employed	married	Fall	29.3487	overweight	9.10619	no	no	no	15.2	shortage	310.5	302.429	71.7223	167.857	4.3119	0	4
449	69	60-69	Male	middle	retired	married	Winter	22.8695	normal weight	9.43857	no	no	no	34.1	sufficiency	418.667	414.5	93.5922	13.8333	2.85278	2	9
450	76	70+	Male	high	retired	married	Spring	26.6463	overweight	34.2838	yes	no	no	30.8	sufficiency	232.143	232.143	78.544	117	3.27143	7	12
451	45	40-49	Female	middle	employed	single	Winter	25.3948	overweight	14.2133	no	no	no	37	sufficiency	398	375.714	85.923	45.7143	2.35	7	5
452	61	60-69	Female	middle	retired	widowed	Winter	33.4931	obese	0.974	yes	no	no	20.4	insufficiency	331.833	313.286	75.8169	128.429	4.10714	9	16
453	52	50-59	Male	middle	employed	married	Summer	27.6964	overweight	0.03	no	no	no	27.1	insufficiency	360.5	343.286	85.8191	35.2857	2.12619	5	6
454	47	40-49	Male	middle	employed	married	Spring	23.0454	normal weight	17.999	yes	no	no	29.7	insufficiency	371.167	349	80.9467	56.2857	2.47619	3	9
455	74	70+	Male	middle	retired	married	Winter	26.6515	overweight	3.064	no	no	no	29.7	insufficiency	456.833	439.857	84.6234	56	3.70238	7	6
456	55	50-59	Female	middle	employed	divorced	Winter	21.2525	normal weight	30.2467	no	no	no	21.3	insufficiency	467.714	443.714	78.6201	99.1429	3.80714	1	3
457	59	50-59	Male	middle	employed	married	Winter	20.3552	normal weight	0.03	no	no	yes	29.6	insufficiency	371.429	345.286	96.5584	4.2857	1.62381	7	10
458	57	50-59	Male	middle	employed	married	Spring	31.8288	obese	30.02	no	no	yes	9.3	deficit	455.6	420.833	92.4335	21.8333	3.28611	3	9
459	68	60-69	Female	middle	retired	divorced	Winter	23.9572	normal weight	4.29381	no	no	no	28.6	insufficiency	369	356.167	87.2158	26.6667	1.76944	5	8
460	56	50-59	Male	high	employed	married	Winter	22.2929	normal weight	1.33833	yes	no	no	27.3	insufficiency	424.75	428.333	92.7431	20	2.54722	1	6
461	64	60-69	Female	middle	employed	divorced	Fall	26.0863	overweight	0.0533333	no	no	no	20.8	insufficiency	359.833	355.714	79.7722	62.8571	1.83333	3	3
462	70	70+	Male	middle	employed	widowed	Fall	27.6683	overweight	37.0814	no	no	no	20.8	insufficiency	380.143	374.857	75.1895	118.714	2.88333	4	10
463	72	70+	Male	high	employed	married	Spring	23.9353	normal weight	7.29333	yes	no	no	59.4	sufficiency	410.5	396.857	91.4713	21.7143	2.44762	2	10
464	59	50-59	Male	middle	unemployed	married	Fall	26.8806	overweight	34.9238	no	no	no	30.7	sufficiency	411.667	400.714	86.7381	97.8571	5.43333	#NULL!	2
465	58	50-59	Female	middle	employed	married	Summer	26.6608	overweight	2.34333	yes	no	no	20	shortage	405.429	382.857	92.3978	19.4286	2.97619	1	6
466	66	60-69	Female	middle	retired	married	Winter	27.6523	overweight	0.03	no	no	yes	35.7	sufficiency	420.333	363.286	82.3929	69.5714	4.00476	2	4
467	57	50-59	Male	high	employed	married	Fall	27.2769	overweight	0.02	yes	no	no	23.3	insufficiency	294	296.714	81.011	90.4286	2.76429	5	6
468	75	70+	Female	middle	retired	married	Winter	28.7264	overweight	3.87714	no	no	no	11.9	shortage	267.333	263	84.2609	175.571	3.06905	11	4
469	47	40-49	Female	middle	employed	married, living separately	Summer	19.4381	normal weight	13.542	no	no	no	43.2	sufficiency	350	342.714	75.6625	90.2857	2.47857	10	12
470	49	40-49	Male	middle	employed	married	Winter	23.7689	normal weight	15.46	no	no	no	10.4	shortage	430.5	428	90.8809	31.7143	2.48333	1	5
471	76	70+	Female	middle	retired	married	Winter	33.0965	obese	2.36667	no	no	no	15.9	shortage	506.333	468.714	88.879	49.2857	3.8619	5	7
472	76	70+	Female	high	retired	married	Spring	27.3233	overweight	27.2467	yes	no	no	37.2	sufficiency	425.167	403	84.2966	52.2857	2.97143	10	9
473	48	40-49	Male	middle	employed	married	Summer	26.513	overweight	1.29333	no	no	no	41	sufficiency	352.6	353.667	76.9173	114.167	2.77222	7	2
474	50	50-59	Female	low	employed	single	Fall	23.7726	normal weight	13.7233	no	no	no	46.2	sufficiency	353.8	360.429	76.7314	85.2857	3.93333	7	9
475	59	50-59	Female	low	unemployed	single	Fall	25.3802	overweight	1.9719	no	yes	yes	22.7	insufficiency	458.4	438.167	86.6782	30.6667	1.96667	#NULL!	#NULL!
476	62	60-69	Female	middle	unemployed	single	Spring	39.1613	obese	30.0786	yes	no	yes	10.5	shortage	355.571	205.857	72.6576	54.2857	5.00476	10	8
477	72	70+	Female	middle	retired	married	Spring	30.9857	obese	5.32048	no	no	no	16.7	shortage	409	377.714	87.8102	43.8571	3.33095	4	11
478	76	70+	Male	low	retired	married	Spring	29.1339	overweight	4.16	no	no	no	21.1	insufficiency	422	407.714	84.1349	58.2857	2.46667	7	6
479	63	60-69	Male	middle	retired	married	Winter	26.6901	overweight	17.1917	no	no	yes	21.5	insufficiency	353	350.429	73.2881	115.857	3.33095	4	7
480	68	60-69	Female	low	retired	married	Spring	41.2031	obese	4.00714	no	no	no	9.4	deficit	398.429	396.143	93.8291	37.7143	3.22143	#NULL!	#NULL!
481	53	50-59	Female	low	unemployed	married	Summer	24.9045	normal weight	4.62667	yes	no	yes	48.8	sufficiency	500.143	498.286	91.5389	37.5714	3.47143	5	5
482	67	60-69	Male	high	retired	married	Spring	26.7375	overweight	17.7833	no	no	no	14.6	shortage	437	388.714	86.3287	36.8571	3.5	5	8
483	47	40-49	Female	middle	employed	single	Winter	27.4029	overweight	25.6767	yes	no	yes	28.1	insufficiency	362.429	362.286	78.5633	81.5714	4.56667	3	8
484	48	40-49	Female	middle	employed	married	Spring	27.4935	overweight	52.01	yes	yes	no	34.5	sufficiency	426	409.5	86.0747	59.6667	4.36389	4	14
485	68	60-69	Female	middle	retired	married	Spring	23.2628	normal weight	6.77	no	no	yes	36.6	sufficiency	414.333	401.857	87.2601	54.4286	2.96905	4	3
486	68	60-69	Female	low	retired	married	Winter	23.9062	normal weight	0.03	no	no	yes	13.7	shortage	530.667	526.571	94.8214	21.1429	3.28333	4	7
487	58	50-59	Male	high	employed	married	Winter	33.9221	obese	15.2467	yes	yes	no	11	shortage	329	320.286	78.9893	100.143	3.80238	9	9
488	68	60-69	Female	high	retired	married	Fall	22.2338	normal weight	0.52	no	no	no	32.2	sufficiency	508.5	486.714	93.945	19	4.71905	5	8
489	76	70+	Male	middle	retired	married	Winter	29.377	overweight	7.67667	no	no	no	26.6	insufficiency	402.429	395.857	71.5372	152.714	3.22381	6	4
490	55	50-59	Female	high	employed	married, living separately	Winter	26.3544	overweight	6.77	yes	no	yes	19.6	shortage	402.333	391.429	90.688	33.4286	3.56905	2	9
491	71	70+	Male	middle	retired	married	Spring	30.6566	obese	#NULL!	no	no	no	13.7	shortage	521.286	517.143	89.0114	36.2857	3.7381	#NULL!	#NULL!
492	59	50-59	Male	high	employed	married	Winter	32.9679	obese	37.8181	no	no	no	20.8	insufficiency	283.286	279.143	73.5259	92	3.12857	4	11
493	76	70+	Male	middle	retired	married	Spring	27.3521	overweight	54.8429	no	no	yes	40	sufficiency	381.571	375.429	76.4201	106	3.43333	5	10
494	65	60-69	Male	high	employed	single	Spring	34.0197	obese	3.66	no	no	no	10.9	shortage	327.667	312.571	74.5936	102	3.28571	6	12
495	54	50-59	Female	high	employed	widowed	Summer	27.6638	overweight	6.77	no	no	yes	24.5	insufficiency	386.5	371.429	81.5925	62	2.4119	8	5
496	56	50-59	Female	middle	employed	married	Spring	24.9137	normal weight	#NULL!	no	no	no	22.6	insufficiency	438.571	406.143	86.8476	47.1429	3.25952	#NULL!	#NULL!
497	63	60-69	Male	middle	unemployed	married	Fall	25.2214	overweight	15.8767	no	no	no	14.6	shortage	384.833	386.714	85.1255	42.2857	3.97857	3	8
498	66	60-69	Male	low	retired	married, living separately	Spring	33.4995	obese	0.03	no	no	no	8.6	deficit	439.167	418.429	92.0594	24.1429	3.97381	9	7
499	55	50-59	Male	low	unemployed	single	Winter	31.6571	obese	15.398	no	no	no	11.2	shortage	465.6	369	65.01	136.571	1.18095	10	7
500	76	70+	Female	middle	retired	widowed	Summer	26.148	overweight	3.75714	no	yes	no	51.7	sufficiency	490.571	457.429	92.1454	39.5714	3.05	4	5
501	52	50-59	Female	high	employed	divorced	Summer	32.6458	obese	7.42381	yes	no	no	29.8	insufficiency	356.714	356.714	86.0215	27.2857	2.65476	6	2
502	57	50-59	Female	middle	employed	divorced	Summer	28.3387	overweight	3.87714	yes	yes	no	33.6	sufficiency	406.857	406.857	85.6056	46.8571	3.20238	5	9
503	67	60-69	Female	middle	retired	married	Fall	27.7344	overweight	8.14048	no	no	no	20.3	insufficiency	388.667	380.429	76.1338	113.143	3.23333	6	8
504	69	60-69	Male	middle	retired	married	Summer	24.1928	normal weight	54.76	no	no	no	47.9	sufficiency	412.286	396	82.3858	99.2857	2.8381	6	11
505	25	18-39	Male	low	unemployed	single	Spring	24.2855	normal weight	5.48738	no	no	no	9.4	deficit	302.5	279.833	59.4701	157.667	3.73889	3	11
506	77	70+	Male	low	retired	married	Winter	31.1487	obese	65.1917	no	no	no	52.8	sufficiency	476	415.833	75.1619	100.167	3.19167	9	2
507	66	60-69	Male	middle	retired	widowed	Summer	28.5279	overweight	37.6048	no	no	no	27.7	insufficiency	490.714	441.286	89.6988	34	3.74524	3	11
508	60	60-69	Male	middle	employed	married	Spring	30.4012	obese	0.92	yes	no	no	32.8	sufficiency	419.571	403.286	84.6966	52.8571	3.4	4	10
509	49	40-49	Female	middle	employed	married	Spring	45.145	obese	16.8667	no	no	yes	3	deficit	424.8	438	76.7144	87.5714	2.07619	5	17
510	73	70+	Male	middle	retired	divorced	Spring	30.9068	obese	1.12333	no	no	no	24	insufficiency	420	389	90.423	35.7143	2.90952	3	7
511	73	70+	Male	low	retired	widowed	Winter	28.1055	overweight	0.02	no	yes	no	32.1	sufficiency	388.667	340.714	84.9386	60.1429	3.85952	6	3
512	68	60-69	Female	middle	retired	widowed	Spring	27.5923	overweight	0.03	no	no	yes	8.3	deficit	447.333	383.143	81.8999	93.2857	3.30952	7	6
513	62	60-69	Female	low	employed	single	Summer	29.8113	overweight	#NULL!	no	no	yes	18.5	shortage	320.571	317	70.6952	130.714	1.83333	#NULL!	#NULL!
514	71	70+	Male	middle	retired	married	Fall	23.1884	normal weight	15.01	no	no	no	37.4	sufficiency	456.6	399	83.7691	55.5	3.15556	#NULL!	#NULL!
515	55	50-59	Female	middle	employed	married	Winter	23.2093	normal weight	2.08667	no	no	no	16.2	shortage	416.667	411.143	83.5203	63.2857	3.09762	11	11
516	78	70+	Male	middle	retired	married	Spring	28.7521	overweight	2.58119	no	no	yes	20.6	insufficiency	296.167	290.429	77.1009	116.143	3.23095	3	3
517	71	70+	Female	middle	retired	widowed	Winter	17.0136	underweight	0.0875	yes	no	yes	19.8	shortage	383.5	361.143	78.0283	92.7143	2.23571	6	14
518	68	60-69	Male	middle	retired	married	Fall	27.8934	overweight	27.14	yes	no	no	15.3	shortage	501.333	498.286	88.9825	36.1429	2.54762	11	11
519	58	50-59	Male	low	employed	married	Fall	29.3447	overweight	17.4633	no	no	yes	32.9	sufficiency	368.286	331.286	72.6882	90.1429	2.52857	2	6
520	75	70+	Male	middle	retired	married	Fall	40.3597	obese	0.03	no	no	yes	19.7	shortage	368.714	319.143	80.8084	60.7143	3.99524	#NULL!	#NULL!
521	72	70+	Male	middle	retired	married	Summer	28.7184	overweight	26.4267	no	no	no	14.7	shortage	413.833	397.833	78.3233	112.333	2.92778	5	8
522	61	60-69	Male	low	unemployed	divorced	Summer	30.9369	obese	0.03	no	no	no	7.1	deficit	308.6	294.857	84.162	39.4286	4.8881	5	14
523	73	70+	Male	middle	retired	married	Winter	29.2219	overweight	4.51548	no	no	no	17	shortage	398.571	358.714	78.3546	88	2.75	2	4
524	64	60-69	Male	high	retired	divorced	Fall	25.872	overweight	55.8167	no	no	no	30.3	sufficiency	380.333	348	73.1547	123.143	4.19524	3	6
525	63	60-69	Male	high	retired	married	Winter	26.9397	overweight	20.6857	no	no	no	19.7	shortage	371	385.143	89.4928	84.1429	3.94286	1	4
526	52	50-59	Female	middle	employed	married	Winter	24.6663	normal weight	2.75167	no	no	no	21.3	insufficiency	405.714	388.571	88.4495	28.1429	2.87143	8	2
527	61	60-69	Female	middle	retired	married	Spring	25.743	overweight	3.87714	no	no	yes	12.7	shortage	508.5	485.571	91.6645	38.7143	3.2381	8	4
528	70	70+	Female	middle	retired	widowed	Fall	46.7951	obese	0.485	no	yes	no	16.8	shortage	307.4	278.5	82.0559	59.1667	2.16667	11	7
529	56	50-59	Female	middle	employed	married	Winter	26.4006	overweight	0.235	no	no	yes	15.1	shortage	432.75	374.333	82.35	68.5	2.97222	5	14
530	58	50-59	Male	high	employed	married	Spring	31.7126	obese	40.2571	no	no	no	20.1	insufficiency	414.5	411.571	88.3673	37.8571	2.53333	4	9
531	52	50-59	Female	middle	employed	married	Spring	25.6194	overweight	3.90048	no	no	yes	26.6	insufficiency	426	404.857	85.4015	48.8571	2.69524	3	13
532	49	40-49	Male	low	employed	married	Fall	29.4283	overweight	6.12429	no	no	no	27.8	insufficiency	367.429	367.429	76.957	86.4286	2.82857	6	7
533	63	60-69	Female	middle	retired	married	Summer	24.1715	normal weight	34.9	no	yes	no	22.4	insufficiency	482.429	482.429	80.204	94.1429	2.92857	5	2
534	43	40-49	Female	high	employed	married	Spring	20.3894	normal weight	4.32429	yes	no	yes	38	sufficiency	457.571	457.571	95.1021	4.8571	3.10714	10	8
535	46	40-49	Male	high	employed	married	Spring	27.4876	overweight	4.814	yes	no	no	7.2	deficit	339.714	328.571	85.5568	42.5714	4.0881	4	8
536	46	40-49	Male	middle	employed	married	Spring	26.5924	overweight	0.0766667	yes	no	yes	17.4	shortage	342.667	330.429	68.6438	120.857	3.20714	9	8
537	59	50-59	Female	middle	employed	married	Winter	30.7364	obese	5.76071	yes	no	yes	12.8	shortage	496.2	457.286	91.9929	41.4286	3.46429	2	9
538	58	50-59	Male	middle	employed	divorced	Fall	28.1454	overweight	5.32048	no	no	no	32.7	sufficiency	401.429	400.571	92.7104	22.7143	2.21429	6	11
539	67	60-69	Female	middle	retired	married, living separately	Fall	26.5936	overweight	7.90976	no	no	yes	28.7	insufficiency	454.8	444.667	84.5869	65.8333	3.81111	7	8
540	48	40-49	Male	high	employed	single	Summer	25.9355	overweight	2.04333	yes	no	no	28	insufficiency	367.5	336.286	83.5916	51.4286	2.37143	1	8
541	70	70+	Female	middle	retired	widowed	Spring	39.0539	obese	3.82667	no	no	no	6.6	deficit	425.6	372.286	85.603	69.4286	3.74762	7	#NULL!
542	76	70+	Female	high	retired	married	Summer	24.8928	normal weight	1.145	no	no	yes	26.8	insufficiency	471	444.286	85.6836	58.1429	3.89048	4	5
543	36	18-39	Male	middle	employed	married	Summer	29.4178	overweight	35.6857	no	no	no	28.3	insufficiency	327.167	311.857	75.6382	83.2857	2.9881	2	10
544	73	70+	Male	middle	retired	married	Spring	30.555	obese	0.03	no	no	yes	9	deficit	331.857	263.571	70.1006	192.571	3.3619	5	4
545	52	50-59	Female	middle	unemployed	married	Summer	28.2616	overweight	19.0705	no	no	no	18	shortage	394.143	394.143	84.8581	53	2.75238	3	6
546	67	60-69	Female	middle	retired	married	Winter	18.8461	normal weight	2.214	no	no	no	21.9	insufficiency	399.667	356	88.9263	28	2.31905	#NULL!	6
547	61	60-69	Male	low	unemployed	divorced	Winter	27.1958	overweight	15.1167	no	no	no	8	deficit	358	326.714	79.3536	69.4286	4.27381	13	8
548	47	40-49	Female	middle	employed	married	Winter	36.3563	obese	5.42381	no	no	no	16.3	shortage	408.167	390.286	87.412	84.4286	2.9381	5	7
549	59	50-59	Female	middle	unemployed	married	Summer	27.2847	overweight	5.93238	no	no	no	41.9	sufficiency	408.429	391.571	77.7611	90.2857	3.1881	8	10
550	45	40-49	Male	low	employed	married	Spring	28.5285	overweight	60.4367	no	no	no	25.9	insufficiency	416.5	363.286	82.7943	58	2.54762	5	13
551	43	40-49	Male	high	employed	single	Spring	30.0537	obese	16.1133	no	no	no	12.7	shortage	409.167	393.286	83.1369	49.7143	3.22857	1	5
552	67	60-69	Female	middle	retired	married	Summer	35.1333	obese	3.01	no	no	no	23.9	insufficiency	362.714	348.143	76.8667	131.714	3.20476	6	4
553	70	70+	Female	middle	retired	married	Spring	30.9589	obese	3.22333	no	no	yes	3.9	deficit	412.667	379.571	81.0767	88	2.35952	15	17
554	72	70+	Female	low	retired	divorced	Summer	26.8827	overweight	1.82667	no	no	yes	27.3	insufficiency	510.167	488	81.6243	87.8571	2.50238	13	6
555	57	50-59	Female	high	employed	single	Summer	17.8547	underweight	0.0766667	no	yes	no	5.8	deficit	394.571	376.143	76.599	99.7143	1.72619	13	12
556	46	40-49	Male	high	employed	married	Fall	27.3328	overweight	15.02	no	no	no	25.1	insufficiency	385.8	366.857	84.8204	38.2857	2.3	6	12
557	51	50-59	Male	middle	employed	married	Winter	25.1709	overweight	30.3667	no	no	no	20.1	insufficiency	382.667	372.429	88.7006	39.5714	2.37381	2	15
558	58	50-59	Male	middle	employed	married	Summer	21.715	normal weight	8.15286	no	no	no	21.7	insufficiency	360.714	360.429	81.8303	49.5714	2.55952	1	7
559	48	40-49	Female	middle	employed	married	Spring	23.8854	normal weight	0.833333	no	no	yes	40.3	sufficiency	445.333	419.571	77.74	101.571	1.45714	3	7
560	44	40-49	Female	middle	employed	married	Spring	23.9866	normal weight	2.27	no	no	no	11.2	shortage	433.333	411.714	87.1027	39.5714	1.78095	3	9
561	68	60-69	Male	middle	retired	married	Summer	28.5362	overweight	17.0393	no	no	yes	39.3	sufficiency	354.667	287.286	71.187	106	3.41905	5	8
562	67	60-69	Male	high	employed	widowed	Winter	26.1172	overweight	10.4967	no	no	no	30.2	sufficiency	482	457.857	92.9914	23.5714	3.19286	3	13
563	78	70+	Male	high	retired	divorced	Fall	30.2663	obese	7.51905	no	no	no	13.2	shortage	392	384	82.1125	61.2857	3.57381	1	4
564	65	60-69	Male	high	employed	divorced	Summer	28.5798	overweight	15.7709	no	yes	no	38	sufficiency	421	413.143	90.5588	25.7143	2.52857	8	14
565	58	50-59	Male	high	employed	single	Winter	24.872	normal weight	17.7957	yes	no	no	9.7	deficit	391.714	380.429	85.6334	59.5714	4.19524	2	11
566	71	70+	Male	middle	retired	widowed	Winter	29.6262	overweight	61.5267	no	no	no	7.7	deficit	377.333	355	81.1172	54.5714	4.48333	6	14
567	44	40-49	Male	high	employed	married	Summer	30.8245	obese	18.5324	no	no	no	25.8	insufficiency	299.143	297.286	88.8156	52.8571	2.05714	6	18
568	76	70+	Male	middle	retired	married	Winter	25.7622	overweight	8.92619	no	no	no	24	insufficiency	504.833	444.286	87.8151	46.2857	2.3881	7	9
569	52	50-59	Female	middle	employed	married	Spring	22.0689	normal weight	6.96238	no	no	no	16.4	shortage	419.286	419.286	90.6536	32.7143	2.85	6	8
570	43	40-49	Female	middle	employed	single	Summer	33.7967	obese	0.92	no	no	yes	22.4	insufficiency	404	400.286	90.0663	33.8571	3.14524	4	4
571	46	40-49	Male	high	unemployed	single	Summer	31.5115	obese	61.8619	no	no	no	28.7	insufficiency	592.571	441.286	84.9999	46.7143	3.08095	8	12
572	59	50-59	Male	high	employed	married	Spring	24.6116	normal weight	11.7838	no	no	no	15.9	shortage	429.6	390.571	88.9982	36.2857	2.89048	4	6
573	52	50-59	Male	middle	employed	married	Summer	31.1357	obese	2.735	no	no	no	15.9	shortage	403.286	403.286	78.6922	83.1429	3.15238	3	3
574	61	60-69	Female	middle	retired	divorced	Spring	26.2675	overweight	0.02	yes	no	no	13.1	shortage	441	391.571	83.4159	72.8571	2.80952	5	4
575	78	70+	Female	low	retired	single	Summer	26.5244	overweight	#NULL!	no	no	no	44.2	sufficiency	433.333	425.714	89.6386	25.4286	3.6881	#NULL!	#NULL!
576	68	60-69	Female	middle	retired	married	Summer	27.3779	overweight	0.0533333	yes	yes	yes	24.5	insufficiency	502.143	455.714	80.5223	89	2.3119	15	3
577	47	40-49	Male	middle	retired	single	Fall	26.4555	overweight	6.47738	no	no	no	19.9	shortage	342.667	329.714	73.8717	100	4.07857	13	5
578	73	70+	Female	low	retired	married	Winter	33.8086	obese	0.5825	no	no	no	5.8	deficit	489.5	477.714	84.3089	58.1429	2.56667	7	6
579	68	60-69	Male	middle	retired	married	Spring	39.3625	obese	3.43452	no	no	no	16.1	shortage	430.5	388.857	86.2943	45.5714	3.66667	5	12
580	70	70+	Female	middle	retired	married	Spring	28.1724	overweight	2.41	yes	no	yes	12.5	shortage	394.167	405.857	79.851	56.2857	3.94762	10	0
581	67	60-69	Male	high	retired	divorced	Fall	26.5007	overweight	2.04524	no	no	no	33.3	sufficiency	362	327.167	74.494	93.5	2.82222	2	5
582	46	40-49	Female	middle	employed	married	Summer	32.3349	obese	0.03	yes	no	no	13.6	shortage	279.833	250.429	76.9946	37.5714	1.47143	10	17
583	71	70+	Female	middle	retired	widowed	Spring	26.8541	overweight	0.91	no	no	no	12.8	shortage	312.833	304	82.619	65.8571	2.49524	4	4
584	79	70+	Male	middle	retired	widowed	Spring	32.446	obese	14.5814	no	no	no	33.2	sufficiency	424.429	401.714	81.8797	79.2857	3.48095	6	14
585	71	70+	Female	low	retired	married	Winter	29.55	overweight	0.732	yes	no	no	9.9	deficit	633.4	349.571	85.5706	61	3.22143	5	8
586	43	40-49	Female	middle	employed	divorced	Spring	22.4013	normal weight	0.0533333	yes	yes	no	26.9	insufficiency	430.167	402.143	91.4568	16.5714	2.19286	4	9
587	55	50-59	Female	middle	employed	married	Spring	28.2561	overweight	0.92	no	yes	yes	17.1	shortage	476.286	432.143	87.2874	54	3.07381	4	8
588	73	70+	Female	middle	retired	married	Spring	34.5828	obese	0.0533333	yes	no	no	28.1	insufficiency	391.167	358	71.7934	102.286	3.72619	#NULL!	7
589	28	18-39	Female	middle	unemployed	married	Winter	26.6904	overweight	0.886667	yes	no	no	21.1	insufficiency	369	335	70.2282	135.857	3.18571	4	7
590	57	50-59	Female	middle	employed	divorced	Spring	26.7455	overweight	13.52	yes	no	yes	17.9	shortage	407.167	396.286	91.0291	38.4286	2.06905	7	10
591	58	50-59	Female	middle	employed	married	Winter	32.4884	obese	2.26	no	no	no	20.7	insufficiency	397.8	381.667	84.3406	51.8333	2.23889	4	10
592	51	50-59	Male	high	employed	married	Winter	23.0891	normal weight	5.83738	no	no	yes	15.9	shortage	338.6	312.286	84.4707	46.8571	2.28095	2	12
593	60	60-69	Male	high	employed	married	Spring	26.862	overweight	0.96	yes	no	yes	47.8	sufficiency	469.4	451	88.2604	43.5714	2.86667	3	3
594	76	70+	Male	middle	retired	married	Spring	24.9941	normal weight	100.02	no	no	no	45.4	sufficiency	411.143	403	78.8342	96.4286	2.62143	1	11
595	65	60-69	Female	middle	retired	married	Spring	32.4245	obese	13.52	no	no	yes	14.6	shortage	391.714	370	84.8293	53.7143	4.24524	4	9
596	69	60-69	Male	middle	retired	married	Winter	24.3864	normal weight	5.69571	no	no	no	35	sufficiency	409.571	403.429	84.3989	52.2857	4.04048	3	5
597	46	40-49	Female	middle	employed	married	Winter	28.1834	overweight	3.2119	no	no	no	28.4	insufficiency	419	412	89.3867	35.4286	0.140476	2	9
598	52	50-59	Male	middle	employed	divorced	Spring	24.8596	normal weight	73.51	no	no	no	22.3	insufficiency	395.2	379	81.8891	69	4.14286	2	6
599	62	60-69	Male	middle	employed	married	Summer	25.5777	overweight	8.15286	no	no	no	21	insufficiency	284.4	273.571	64.5888	168.714	2.71429	3	10
600	65	60-69	Male	high	retired	married	Winter	27.9776	overweight	40.1767	yes	no	no	8.6	deficit	417.143	417.143	83.1485	52.5714	2.55952	4	10
601	65	60-69	Male	middle	retired	divorced	Spring	32.8302	obese	1.61333	yes	no	no	9.7	deficit	352.667	302.167	58.1613	197.5	4.35556	3	9
602	52	50-59	Female	high	employed	married	Summer	21.0325	normal weight	12.4238	no	no	no	28.1	insufficiency	306.833	288.5	66.7165	141.5	3.07222	7	6
603	66	60-69	Male	middle	retired	married	Spring	27.0631	overweight	13.35	no	no	no	8.1	deficit	379.4	359.286	81.0748	69.4286	2.8	8	16
604	60	60-69	Male	high	employed	married	Fall	40.6563	obese	0.0533333	no	no	no	9.48	deficit	313.429	283.571	61.9337	142	3.71429	1	12
605	63	60-69	Male	middle	unemployed	married	Spring	30.4792	obese	33.3167	no	yes	no	21.9	insufficiency	442.5	395.286	80.1428	97.8571	2.44762	8	12
606	46	40-49	Male	middle	employed	single	Summer	27.3954	overweight	17.6767	no	no	no	41.1	sufficiency	424.5	423.571	83.8635	63.2857	3.54524	5	8
607	58	50-59	Male	middle	employed	married	Winter	23.7335	normal weight	18.8671	no	no	no	26.9	insufficiency	395.714	378.429	89.9168	17.5714	1.59048	5	12
608	46	40-49	Female	high	employed	married	Winter	24.7203	normal weight	0.524	no	no	no	10.4	shortage	330.833	322.571	84.0961	46.4286	2.65476	11	3
609	71	70+	Female	middle	retired	married	Summer	30.1905	obese	0.03	no	no	no	22.2	insufficiency	481.833	453.286	91.7441	30.4286	3.12619	12	6
610	58	50-59	Female	high	employed	married	Spring	23.2357	normal weight	0.0533333	yes	no	yes	19.1	shortage	471.333	431.143	88.3096	31.1429	1.38571	8	8
611	70	70+	Female	middle	retired	widowed	Spring	31.8267	obese	7.51	no	no	no	23.3	insufficiency	433.5	435	87.6711	55.5714	3.35714	10	6
612	41	40-49	Male	middle	employed	single	Winter	25.0868	overweight	48.2714	no	no	no	9.2	deficit	369.833	356.857	90.9198	19.5714	3.58095	4	8
613	62	60-69	Female	middle	retired	married	Spring	23.7241	normal weight	7.4981	no	no	no	28.8	insufficiency	432.6	429.714	92.4974	58	3.90238	2	8
614	79	70+	Female	middle	retired	married	Fall	27.4925	overweight	2.15833	no	no	no	37.8	sufficiency	360.2	337.143	85.5027	101.429	3.1119	5	9
615	50	50-59	Male	low	unemployed	single	Spring	20.315	normal weight	4.30571	no	yes	no	6.1	deficit	346.429	346.429	68.321	130.714	2.67619	2	4
616	47	40-49	Male	high	employed	divorced	Winter	24.0432	normal weight	11.7838	no	no	no	31.5	sufficiency	412.143	408.857	83.1718	48.2857	2.90476	3	6
617	41	40-49	Male	low	employed	married	Spring	24.7759	normal weight	2.484	no	no	no	19.8	shortage	314.6	289.333	82.937	117.667	2.94167	5	10
618	69	60-69	Male	middle	retired	married	Spring	30.3536	obese	4.76	no	no	no	15.4	shortage	535.429	494.429	94.5801	22	2.66429	3	7
619	46	40-49	Male	middle	unemployed	divorced	Fall	31.9043	obese	33.2333	no	no	no	34	sufficiency	448.286	448.286	88.4337	53.2857	4.85714	2	8
620	30	18-39	Female	middle	employed	single	Fall	30.5893	obese	24.9733	yes	no	no	30.7	sufficiency	452.167	443.571	82.8257	72.4286	4.20714	5	10
621	28	18-39	Male	low	unemployed	single	Spring	28.0522	overweight	0.03	no	no	no	3.4	deficit	422.167	433	81.7671	75	3.89524	2	7
622	78	70+	Female	high	retired	widowed	Winter	28.7547	overweight	3.90048	no	yes	yes	43.8	sufficiency	503.143	442.143	94.9644	13.2857	4.42143	2	3
623	63	60-69	Female	middle	retired	divorced	Winter	24.8047	normal weight	0.957619	no	no	no	16.7	shortage	391.857	391.857	88.3243	77.7143	3.15476	5	11
624	71	70+	Male	high	retired	married	Winter	25.2113	overweight	34.51	yes	no	no	15.3	shortage	451.167	414	80.4895	80.4286	3.00952	4	10
625	74	70+	Male	high	retired	married	Fall	31.5992	obese	6.21333	no	no	no	20.2	insufficiency	473.167	420.571	87.1169	46.2857	3.76905	3	7
626	63	60-69	Male	middle	unemployed	married	Winter	25.7978	overweight	0.03	no	no	no	10.5	shortage	439.333	386.571	92.449	31.5714	3.4619	3	3
627	53	50-59	Male	high	employed	married	Summer	23.9766	normal weight	100.02	no	no	no	47.2	sufficiency	407.667	346	84.5891	60.1429	2.94048	3	9
628	47	40-49	Female	middle	employed	single	Winter	27.7624	overweight	3.26	no	no	yes	17.4	shortage	521.667	486.286	87.0386	46	2.46905	5	5
629	57	50-59	Male	middle	employed	married	Spring	31.4788	obese	34.9	no	no	no	11.3	shortage	382.167	356.857	81.2085	86.2857	3.33333	7	20
630	70	70+	Female	middle	retired	married	Winter	26.0689	overweight	2.4719	no	yes	yes	26.7	insufficiency	402.333	370.429	85.707	28.5714	3.24286	3	4
631	40	40-49	Female	middle	employed	married	Spring	22.9175	normal weight	7.8281	no	no	no	39.9	sufficiency	374.857	315.571	83.8117	43.8571	4.25	4	15
632	60	60-69	Female	high	employed	divorced	Fall	22.9985	normal weight	0.92	no	no	no	26.2	insufficiency	386	366.5	81.8574	60.8333	2	5	8
633	52	50-59	Male	high	employed	single	Winter	23.7082	normal weight	16.0333	no	no	no	33.1	sufficiency	283.833	287.571	71.8713	112.143	3.32619	4	11
634	35	18-39	Female	middle	employed	married	Spring	20.9799	normal weight	2.76	no	no	no	13.1	shortage	340	331.286	80.1277	55.7143	3.03571	2	11
635	79	70+	Male	middle	retired	married	Spring	23.1676	normal weight	2.59333	yes	no	no	33.6	sufficiency	474	413.571	92.2559	33.5714	3.94762	3	9
636	36	18-39	Male	high	employed	single	Winter	26.2581	overweight	8.35619	no	no	no	4.3	deficit	365.429	365.429	81.3844	69.5714	3.39524	2	3
637	53	50-59	Male	low	employed	married	Spring	22.6738	normal weight	60.964	no	no	no	9	deficit	370.4	310.714	79.9958	56.2857	0.921429	3	11
638	46	40-49	Female	high	employed	married	Fall	20.4958	normal weight	25.2933	no	no	no	25.7	insufficiency	422.833	402.857	88.7853	21	2.41905	4	12
639	57	50-59	Female	high	employed	married	Spring	26.3483	overweight	1.94857	no	no	yes	14.5	shortage	369.857	342.714	87.5443	42.8571	3.07143	12	7
640	49	40-49	Female	middle	retired	single	Spring	27.7837	overweight	6.77	no	yes	yes	11.3	shortage	453.286	453.286	97.8049	5.2857	5.56667	2	7
641	70	70+	Female	low	retired	married	Spring	28.2988	overweight	0.493333	no	no	no	24.2	insufficiency	393.667	348.833	78.3224	77.8333	2.93056	8	8
642	40	40-49	Female	middle	employed	married	Fall	23.9089	normal weight	0.92	no	no	no	21.8	insufficiency	379.833	379.833	73.8938	96.3333	2.12778	1	11
643	69	60-69	Male	middle	retired	married	Winter	26.9428	overweight	3.87714	no	yes	no	41.1	sufficiency	450	410	84.4369	72	3.14286	4	7
644	69	60-69	Male	middle	retired	married	Winter	25.8552	overweight	30.51	no	no	no	37.5	sufficiency	368.167	290.429	63.633	123.571	3.54524	4	8
645	74	70+	Female	middle	retired	married	Summer	26.0543	overweight	0.03	yes	yes	no	12	shortage	420.857	357.571	82.1058	43.4286	4.30952	11	11
646	71	70+	Male	middle	retired	married	Winter	36.6839	obese	28.25	no	yes	no	31.3	sufficiency	536.833	463	75.7378	102	3.77143	7	7
647	68	60-69	Male	low	retired	married	Summer	25.7228	overweight	22.0429	no	no	no	46.2	sufficiency	379	336	83.8797	53.8571	4.18571	1	7
648	66	60-69	Female	middle	retired	divorced	Fall	27.3476	overweight	1.635	no	no	no	30.48	sufficiency	389.6	398.833	81.1895	106	2.48889	12	2
649	54	50-59	Female	middle	employed	married, living separately	Spring	36.9634	obese	16.028	no	no	yes	8	deficit	356	356	70.0036	126	3.12143	2	2
650	49	40-49	Male	middle	employed	divorced	Fall	28.1843	overweight	11.7814	yes	no	no	48	sufficiency	388.5	341	85.7415	31.2857	2.23095	3	5
651	62	60-69	Male	low	unemployed	married	Spring	28.9348	overweight	0.03	no	yes	no	6.1	deficit	347	323.286	76.17	73.1429	3.25952	10	10
652	59	50-59	Female	high	employed	married	Fall	24.5023	normal weight	4.36714	no	no	no	23.9	insufficiency	412.333	363.571	81.0208	62.8571	3.16667	6	10
653	76	70+	Male	middle	retired	married	Spring	28.3638	overweight	2.4719	yes	no	no	4.9	deficit	404.833	344.143	79.7054	76	3.10714	5	7
654	60	60-69	Male	high	employed	married	Winter	34.9951	obese	4.61381	no	no	no	18	shortage	249.286	229.571	63.5492	157.143	3.57619	15	11
655	41	40-49	Female	high	employed	married	Fall	21.5374	normal weight	6.77	yes	no	no	62.3	sufficiency	365.833	367.857	86.611	42.7143	2.55238	5	10
656	40	40-49	Male	low	employed	single	Fall	25.821	overweight	14.5667	no	no	no	13.9	shortage	379.857	359.429	90.0029	23.4286	3.45	6	16
657	62	60-69	Male	middle	employed	married	Winter	29.766	overweight	61.1342	no	no	no	20.4	insufficiency	348	324.143	85.9216	51	2.81905	3	6
658	67	60-69	Male	low	retired	divorced	Winter	26.3656	overweight	0.576667	no	no	no	19	shortage	450.2	423.167	88.0639	30.1667	2.54167	4	4
659	70	70+	Male	low	retired	single	Winter	27.2777	overweight	16.66	no	no	yes	8.9	deficit	372.333	365.286	80.7717	92.7143	2.97619	8	16
660	54	50-59	Female	middle	employed	married	Fall	33.3542	obese	0.245	no	no	no	14.5	shortage	404.571	351	73.8434	72.8571	1.67857	4	10
661	65	60-69	Male	middle	retired	married	Fall	30.9929	obese	6.064	no	yes	no	16	shortage	360.714	345.286	75.2484	101	2.82619	2	8
662	54	50-59	Female	high	employed	divorced	Fall	26.6891	overweight	0.984286	no	no	no	32.53	sufficiency	446.571	444.429	86.6648	33.1429	2.46667	3	6
663	75	70+	Male	middle	retired	married	Summer	26.3511	overweight	0.943333	no	no	no	18.2	shortage	318.8	318.857	82.9618	38.4286	2.19048	5	5
664	49	40-49	Male	low	unemployed	single	Winter	27.7589	overweight	20.45	no	no	no	16.8	shortage	410	385.429	86.1528	26.1429	2.19048	6	9
665	41	40-49	Male	middle	employed	single	Winter	23.7562	normal weight	15.8767	no	no	no	27.5	insufficiency	438	433.286	81.9366	86.1429	2.95238	1	5
666	49	40-49	Male	low	employed	single	Fall	23.8072	normal weight	65.7238	no	no	no	29.7	insufficiency	262.6	233.833	72.8666	97	3.15556	4	11
667	66	60-69	Male	high	retired	married	Spring	28.6163	overweight	8.56952	no	no	no	13.9	shortage	346.333	335.571	81.3536	63.2857	2.3381	0	2
668	47	40-49	Female	high	employed	married	Spring	32.8761	obese	13.5433	no	no	no	11	shortage	407.8	367.714	82.3924	58.7143	2.49762	4	7
669	61	60-69	Male	low	unemployed	married	Winter	38.3716	obese	8.59143	no	no	no	6.7	deficit	395.571	360.286	68.9392	159	2.59286	4	2
670	60	60-69	Male	middle	employed	married	Fall	23.4501	normal weight	32.3967	no	no	no	26.4	insufficiency	362	338.857	76.8269	72.1429	2.81905	3	9
671	78	70+	Female	middle	retired	married	Spring	32.8105	obese	1.94857	no	no	yes	25	insufficiency	336	314.714	77.1382	109	2.5119	12	8
672	71	70+	Female	high	retired	widowed	Winter	21.0207	normal weight	10.4929	yes	no	no	22.2	insufficiency	454.143	454.143	93.8861	21.4286	1.72619	2	11
673	66	60-69	Female	middle	retired	married	Fall	34.1563	obese	0.03	no	yes	yes	8.7	deficit	484.286	423.714	78.578	86.4286	3.50476	#NULL!	#NULL!
674	76	70+	Female	middle	retired	married	Spring	27.3923	overweight	1.94857	no	no	no	12.1	shortage	448.667	435.714	90.9763	34.1429	2.85714	3	1
675	46	40-49	Female	middle	employed	single	Spring	42.2079	obese	2.19333	yes	no	no	7.4	deficit	303.571	281.714	83.5239	27.1429	2.33333	8	12
676	72	70+	Male	middle	retired	married	Spring	25.9482	overweight	3.69452	no	no	no	27.9	insufficiency	391.4	371.714	83.3533	51.4286	3.6	7	5
677	74	70+	Male	high	retired	married	Fall	32.0858	obese	1.87667	no	no	no	18.7	shortage	428.167	385.571	81.154	71.7143	4.60476	1	7
678	52	50-59	Male	middle	employed	married	Summer	32.5245	obese	51.5767	no	no	no	14.4	shortage	381.143	374.571	82.7166	70.1429	0.597619	4	11
679	62	60-69	Female	middle	retired	married	Spring	28.066	overweight	3.00524	no	no	yes	13.5	shortage	486.429	426.429	81.9963	65.8571	4.24762	16	8
680	57	50-59	Female	high	employed	married	Spring	32.2434	obese	2.96333	no	no	no	15.5	shortage	414.333	375.333	85.3679	50.1667	3.07778	3	9
681	46	40-49	Female	middle	employed	married	Spring	26.0822	overweight	0.03	no	no	no	7	deficit	357.286	339	77.9442	50.5714	2.28095	3	6
682	51	50-59	Male	high	employed	married	Fall	24.9404	normal weight	4.92381	no	no	no	46.8	sufficiency	390.167	386	87.0688	47.4286	2.97857	2	6
683	74	70+	Male	middle	retired	divorced	Spring	30.4405	obese	0.29	yes	no	no	29.3	insufficiency	584	471.286	75.1256	146.286	2.79524	7	6
684	66	60-69	Male	high	employed	married	Winter	24.9613	normal weight	1.45417	no	no	no	30.6	sufficiency	311.8	273.167	78.7372	52	3.46944	2	5
685	72	70+	Male	low	retired	married	Summer	21.8268	normal weight	0.0533333	no	no	no	29.2	insufficiency	446.5	426	82.6892	75.7143	3.18095	6	10
686	65	60-69	Male	low	retired	married	Spring	29.2298	overweight	15.02	yes	no	no	25.1	insufficiency	277.833	239.286	57.5027	153.857	3.45	3	11
687	52	50-59	Female	middle	employed	married	Winter	25.3337	overweight	6.77	no	no	no	29.3	insufficiency	287.286	287.286	85.8978	44.8571	1.9619	6	12
688	48	40-49	Female	middle	employed	married	Winter	25.1451	overweight	2.27	yes	no	yes	29	insufficiency	386.167	378.143	86.3523	35.7143	2.30952	2	9
689	41	40-49	Male	middle	employed	married	Spring	30.3337	obese	17.7667	no	no	no	19.9	shortage	363.571	363.571	78.7857	80.4286	4.57381	1	9
690	48	40-49	Female	middle	employed	married	Spring	30.6363	obese	7.05167	no	no	yes	17.5	shortage	446.571	442.143	84.6047	81.2857	3.96667	4	6
691	64	60-69	Male	middle	retired	married	Spring	38.6418	obese	0.0433333	yes	no	no	27.2	insufficiency	426.2	343.286	78.2948	77.8571	3.66905	8	12
692	55	50-59	Female	high	employed	widowed	Winter	21.6016	normal weight	3.71333	no	no	no	16.1	shortage	382.571	369.571	78.4512	78.8571	3.25714	8	6
693	51	50-59	Male	middle	employed	single	Fall	25.0961	overweight	32.26	no	no	no	28.7	insufficiency	273.667	275.714	68.5574	90.1429	1.74524	6	12
694	66	60-69	Male	middle	retired	married	Spring	25.6959	overweight	0.107	no	no	no	22	insufficiency	472.5	471.571	86.9979	60.8571	3.05	5	9
695	47	40-49	Female	middle	employed	married	Winter	23.3495	normal weight	29.5667	yes	no	no	42.1	sufficiency	384.5	382.571	78.0607	83.2857	2.52619	9	8
696	66	60-69	Male	middle	retired	married	Winter	31.8918	obese	2.25667	no	no	no	21.8	insufficiency	429.6	430.143	87.3362	53.1429	4.08571	#NULL!	13
697	49	40-49	Female	middle	employed	married	Summer	24.1197	normal weight	4.08048	no	yes	no	26.5	insufficiency	414.5	402.857	86.5616	34.2857	3.12619	7	6
698	44	40-49	Female	high	employed	single	Winter	25.3363	overweight	1.16833	no	no	no	18.2	shortage	440.714	408	76.9737	93.1429	1.68095	1	6
699	65	60-69	Female	middle	retired	divorced	Spring	31.6459	obese	1.635	no	no	yes	29.1	insufficiency	326	314.5	79.5624	83.1667	3.41111	4	3
700	49	40-49	Male	high	employed	married	Winter	28.0654	overweight	7.54333	no	no	no	16.3	shortage	398	393.571	87.0607	47	1.67143	8	8
701	40	40-49	Female	middle	employed	divorced	Summer	23.4983	normal weight	17.8497	no	yes	yes	31.4	sufficiency	410.143	403.429	88.4646	37.2857	3.18571	4	9
702	78	70+	Female	middle	retired	married	Winter	33.7747	obese	1.145	no	no	no	23.3	insufficiency	424.167	409.286	91.1644	31.4286	3.2619	#NULL!	#NULL!
703	60	60-69	Female	high	employed	married	Fall	25.8092	overweight	2.324	no	no	yes	48.93	sufficiency	430.833	417.429	92.6296	40.2857	2.85952	4	4
704	77	70+	Female	middle	retired	married	Spring	32.7926	obese	1.167	no	no	yes	6.1	deficit	449.833	422.429	90.2771	26.4286	3.45952	1	1
705	58	50-59	Male	high	employed	married	Summer	33.2944	obese	30.4367	no	no	no	32.4	sufficiency	364.143	355.429	86.1822	44	2.74762	5	10
706	47	40-49	Female	low	employed	married	Summer	38.0991	obese	7.09143	no	no	no	21.1	insufficiency	377.571	371	86.2929	91.2857	1.95	1	10
707	52	50-59	Male	high	employed	married	Spring	23.7178	normal weight	4.878	no	no	no	4.9	deficit	307	282.286	68.0644	119.286	2.41667	0	7
708	56	50-59	Male	high	employed	married	Fall	24.7418	normal weight	4.19643	no	no	yes	10.2	shortage	390.833	366	81.4988	73	2.63571	6	10
709	68	60-69	Male	middle	retired	married	Spring	30.8194	obese	8.24952	no	no	no	17.4	shortage	377.6	380.571	87.2533	38.4286	2.35238	5	1
710	56	50-59	Male	middle	employed	divorced	Winter	30.1668	obese	9.01667	no	no	no	12.6	shortage	483.75	406.667	91.4234	17.5	2.3	5	7
711	60	60-69	Male	middle	employed	married	Spring	27.4173	overweight	0.0433333	no	yes	no	33.5	sufficiency	397	377.286	85.9996	49.8571	3.8119	13	10
712	40	40-49	Female	high	employed	married	Spring	26.0993	overweight	3.26	no	no	no	9.5	deficit	383.667	368.857	86.7308	91.5714	2.62143	3	7
713	64	60-69	Male	middle	retired	married	Summer	26.4011	overweight	5.19571	no	no	no	22.7	insufficiency	427.833	404.143	76.8539	99.5714	3.67857	6	7
714	61	60-69	Female	middle	retired	married	Summer	24.5962	normal weight	2.34333	no	no	yes	32.2	sufficiency	440.8	445	87.9035	37.3333	4.34444	2	10
715	60	60-69	Female	middle	unemployed	married	Fall	23.2377	normal weight	2.27	no	no	yes	19.1	shortage	398.667	378.429	91.2303	26.7143	4.11667	5	9
716	70	70+	Female	middle	retired	married	Summer	28.1278	overweight	3.07024	no	no	no	19.9	shortage	419.143	397.714	90.6935	23.5714	3.58095	1	8
717	77	70+	Female	low	retired	married	Fall	26.1321	overweight	20.6857	no	no	yes	19.6	shortage	521.143	509.714	93.6405	32.7143	3.17619	#NULL!	7
718	75	70+	Male	middle	retired	married	Winter	27.4277	overweight	8.99762	no	no	no	25.3	insufficiency	388	377.667	76.1131	123.167	3.09167	3	10
719	77	70+	Male	middle	retired	married	Spring	29.44	overweight	16.4	yes	no	yes	23.4	insufficiency	540.167	469.857	83.2565	83	2.46429	4	3
720	70	70+	Female	middle	retired	married	Spring	27.7028	overweight	35.6857	yes	no	no	28.6	insufficiency	430.5	422.429	84.5918	59.4286	3.24762	2	#NULL!
721	75	70+	Male	middle	retired	married	Fall	27.8246	overweight	0.03	yes	no	no	16.9	shortage	422	413.429	89.1768	24.5714	1.13095	0	8
722	53	50-59	Male	high	employed	single	Spring	28.3501	overweight	7.11476	yes	no	yes	14.6	shortage	299.8	263.857	53.0981	233	2.3619	7	13
723	60	60-69	Female	high	employed	married	Spring	27.0905	overweight	14.4243	no	no	yes	18.5	shortage	460.167	419.286	89.5265	37.5714	2.15714	3	9
724	66	60-69	Female	middle	retired	married	Summer	24.4385	normal weight	0.306667	no	no	no	20.9	insufficiency	385	394	82.228	66	2.63333	#NULL!	13
725	44	40-49	Male	high	employed	married	Fall	25.1606	overweight	2.75667	no	no	no	20.1	insufficiency	509.167	370.571	89.6466	31.1429	5.11667	3	10
726	58	50-59	Female	high	employed	married	Spring	23.5807	normal weight	1.94857	no	no	no	22.3	insufficiency	390.167	380.714	87.4988	48.8571	3.28571	12	16
727	78	70+	Female	middle	retired	divorced	Spring	20.73	normal weight	13.585	yes	no	no	44.9	sufficiency	467.333	402.429	92.0136	38.1429	2.20714	4	3
728	67	60-69	Female	middle	retired	married	Fall	27.2019	overweight	1.085	no	no	no	12.7	shortage	469	456.429	95.5844	16.2857	3.8881	#NULL!	8
729	66	60-69	Female	low	retired	married	Fall	29.7192	overweight	0.03	no	no	yes	32.1	sufficiency	413.4	422	81.7347	58.5	1.99167	6	4
730	40	40-49	Female	low	unemployed	married	Summer	20.8855	normal weight	0.03	no	no	yes	15.9	shortage	406.8	409.286	90.6344	42.2857	2.26667	1	6
731	42	40-49	Female	high	employed	married	Spring	21.4085	normal weight	16.0333	no	no	no	14.2	shortage	408.286	384	84.8188	50.1429	3.30714	3	10
732	52	50-59	Male	low	employed	divorced	Spring	24.6887	normal weight	30.02	no	no	no	9.8	deficit	338.167	318.857	79.88	69.7143	2.63333	3	9
733	66	60-69	Female	middle	retired	divorced	Spring	27.7802	overweight	0.03	no	no	yes	5.7	deficit	543.2	396.571	78.4371	90	3.67619	9	4
734	70	70+	Female	middle	retired	married	Summer	31.9397	obese	2.04524	no	no	yes	23.4	insufficiency	444.2	398.143	88.7656	45.8571	4.14762	4	4
735	48	40-49	Female	low	employed	divorced	Fall	23.9686	normal weight	0.0533333	yes	no	yes	43.5	sufficiency	520.4	443	88.6312	61.4286	2.7881	4	15
736	58	50-59	Male	low	retired	married	Spring	30.4975	obese	#NULL!	no	yes	no	15.7	shortage	387.667	393.857	86.1922	61.1429	5.25476	#NULL!	#NULL!
737	67	60-69	Female	middle	retired	divorced	Winter	26.4435	overweight	0.0766667	no	no	yes	20.2	insufficiency	415.667	395.714	77.3976	84.1429	3.01429	4	4
738	58	50-59	Female	low	retired	divorced	Winter	35.1699	obese	10.71	yes	no	no	22.3	insufficiency	516.4	500.714	86.4187	54.5714	4.1381	9	9
739	53	50-59	Female	high	employed	divorced	Spring	27.1227	overweight	0.985	yes	yes	no	32.5	sufficiency	482.833	461.429	83.8578	70.1429	3.49286	4	9
740	62	60-69	Male	middle	employed	married	Spring	26.732	overweight	18.7433	no	no	no	26.8	insufficiency	436	418.857	77.5355	72.5714	3.20714	1	8
741	55	50-59	Female	middle	employed	married	Spring	34.5898	obese	4.47	no	no	yes	13.4	shortage	475.5	469.571	91.0274	22	2.97143	4	4
742	76	70+	Female	low	retired	divorced	Winter	23.8078	normal weight	15.5725	no	yes	no	21.3	insufficiency	502.6	446.571	92.2503	47.5714	3.45238	7	5
743	77	70+	Female	middle	retired	divorced	Summer	28.8781	overweight	0.6365	yes	no	no	29.7	insufficiency	473.286	420.429	82.7696	78.2857	2.00476	9	5
744	63	60-69	Female	middle	retired	married	Winter	27.4723	overweight	4.58881	no	no	no	18.6	shortage	366.667	336.286	94.9252	72.5714	2.80238	4	7
745	72	70+	Female	middle	retired	widowed	Winter	30.4127	obese	5.32048	no	no	no	10.4	shortage	450.2	424.833	93.4548	28.5	3.64444	11	9
746	59	50-59	Male	high	employed	married	Summer	36.3646	obese	7.9981	no	no	no	9.2	deficit	369	357.167	79.27	76.1667	3.89444	6	9
747	75	70+	Male	middle	retired	divorced	Spring	33.9232	obese	10.3429	yes	no	no	45.2	sufficiency	414.167	405.286	86.0468	35.8571	3.04762	4	9
748	77	70+	Male	middle	retired	married	Spring	26.7287	overweight	4.32905	no	no	no	16.2	shortage	505.833	414.714	82.1205	59	3.0119	#NULL!	11
749	54	50-59	Female	low	unemployed	divorced	Spring	24.9985	normal weight	1.56167	no	yes	no	12.5	shortage	395.6	401.714	78.6449	79.8571	4.9381	#NULL!	#NULL!
750	45	40-49	Female	high	employed	married	Winter	27.2399	overweight	0.245	no	no	no	17.6	shortage	391.286	387.857	94.3756	12.2857	4.0619	0	12
751	61	60-69	Male	high	employed	married	Winter	26.2354	overweight	6.74905	no	no	no	19.5	shortage	411.143	403.143	85.3762	50.1429	2.6119	4	8
752	42	40-49	Female	middle	employed	married	Spring	22.9133	normal weight	14.5814	yes	no	no	32.9	sufficiency	325.143	305.714	73.1405	94.1429	2.46429	4	4
753	53	50-59	Male	middle	employed	divorced	Winter	30.0605	obese	0.03	no	no	no	13.1	shortage	360.286	345.286	79.7926	83.8571	1.12143	4	8
754	41	40-49	Female	middle	employed	single	Winter	24.4978	normal weight	0.985	yes	no	no	18.2	shortage	503.833	423.714	92.0689	18.1429	1.53095	2	12
755	77	70+	Female	high	retired	married	Summer	21.9787	normal weight	0.03	yes	no	no	27.7	insufficiency	520.167	460.429	86.6366	39.5714	3.86667	5	7
756	72	70+	Female	middle	retired	married	Spring	23.1094	normal weight	1.66833	yes	no	no	23.8	insufficiency	505.2	458.143	89.0787	43.4286	2.97381	4	8
757	52	50-59	Male	low	retired	single	Spring	23.3817	normal weight	100.043	no	no	yes	8.7	deficit	436.2	333.5	81.6073	85.5	2.925	5	10
758	48	40-49	Female	high	employed	married, living separately	Winter	30.8813	obese	6.79333	no	no	no	10.3	shortage	317.571	314.857	71.4897	88.5714	3.44048	4	9
759	57	50-59	Male	middle	employed	married	Winter	32.5194	obese	50.7567	yes	no	no	11.4	shortage	343.333	323.286	78.234	97.8571	3.43571	4	9
760	63	60-69	Male	low	employed	married	Spring	22.4754	normal weight	4.40286	yes	no	no	12.1	shortage	432.833	425	94.1801	16.7143	2.48095	8	11
761	72	70+	Male	low	retired	married	Spring	22.5021	normal weight	3.06714	no	no	no	24.8	insufficiency	334.5	318.143	69.5563	112	1.98095	2	9
762	47	40-49	Female	middle	employed	married	Spring	25.7887	overweight	0.03	no	yes	yes	14.1	shortage	435	399.714	83.4935	73.5714	2.87143	3	4
763	35	18-39	Male	high	employed	single	Fall	25.8776	overweight	0.03	no	no	no	22.7	insufficiency	358.167	316.714	75.4944	87.4286	4.33571	3	3
764	62	60-69	Male	middle	employed	married	Fall	30.1572	obese	68.9381	no	no	no	27.3	insufficiency	392.6	397.429	71.7755	144.286	2.95952	4	13
765	76	70+	Female	middle	retired	married	Spring	28.3689	overweight	1.145	yes	no	no	24.2	insufficiency	465.167	437.857	90.3797	34.5714	3.01905	11	6
766	50	50-59	Female	high	employed	married	Summer	24.268	normal weight	6.77	no	no	no	17	shortage	466.857	464.714	89.2864	34	3.13333	1	7
767	48	40-49	Male	low	employed	single	Winter	26.1666	overweight	91.4933	no	yes	no	24.8	insufficiency	345.5	340.429	85.6265	39.8571	1.85952	12	15
768	63	60-69	Female	middle	retired	married	Winter	26.8586	overweight	6.57048	no	no	no	37.4	sufficiency	403	337.143	78.3563	128.857	3.95952	9	6
769	69	60-69	Male	middle	retired	married	Spring	24.2171	normal weight	1.71	no	no	yes	16	shortage	343	339.857	76.9899	83.1429	3.18333	5	4
770	72	70+	Male	middle	retired	married	Spring	29.115	overweight	20.7238	no	no	no	13.3	shortage	433	424.143	83.7797	49.4286	3.2	3	5
771	56	50-59	Female	high	employed	married	Fall	23.8832	normal weight	0.29	yes	no	no	19.4	shortage	395.5	399	87.4411	36	3.9881	5	10
772	47	40-49	Male	high	employed	divorced	Winter	27.1109	overweight	29.5667	no	no	no	28.2	insufficiency	334.833	336.143	81.1222	57.7143	4.22619	1	1
773	66	60-69	Female	middle	retired	married	Fall	32.3457	obese	0.03	no	no	yes	18.3	shortage	382.667	383.571	89.6468	26.5714	3.49762	8	4
774	72	70+	Male	high	retired	married	Spring	27.9271	overweight	3.4	no	no	yes	22	insufficiency	413.4	380.714	79.7307	88.4286	2.90476	4	11
775	51	50-59	Female	high	employed	married	Winter	21.8549	normal weight	1.80833	yes	no	yes	3.2	deficit	457	456	90.3101	15.8571	3.39524	4	10
776	44	40-49	Female	middle	employed	married	Fall	25.239	overweight	2.68667	no	no	yes	19.8	shortage	442.429	426.429	92.3115	16.4286	2.71905	4	10
777	57	50-59	Male	middle	employed	married	Fall	28.9234	overweight	30.02	no	no	no	24	insufficiency	257.143	257.143	69.2176	105.571	2.15238	5	12
778	55	50-59	Female	low	employed	widowed	Winter	24.0687	normal weight	0.03	no	no	no	20.1	insufficiency	450.2	441.429	88.1876	44	3.87143	11	14
779	50	50-59	Male	middle	employed	divorced	Spring	25.4343	overweight	0.0533333	no	no	no	7.7	deficit	291.833	283.333	72.3466	109	0.577778	5	10
780	73	70+	Male	middle	retired	married	Summer	23.6746	normal weight	17.9536	no	no	yes	24.5	insufficiency	431.833	384	82.7434	72.2857	2.74762	4	10
781	52	50-59	Male	high	employed	married	Winter	31.5099	obese	37.0571	yes	no	no	13.6	shortage	364.857	364.857	92.5697	17.2857	4.18333	3	5
782	35	18-39	Male	high	employed	single	Spring	24.5515	normal weight	19.9238	no	no	no	21.6	insufficiency	401.167	384.286	86.2436	36.5714	3.63095	3	10
783	53	50-59	Male	middle	employed	divorced	Spring	27.0176	overweight	45.3286	no	no	yes	16.5	shortage	380.333	369.857	85.4289	42.8571	2.62143	2	6
784	45	40-49	Female	high	employed	single	Summer	21.2948	normal weight	14.01	no	yes	yes	24.5	insufficiency	498.286	464.714	87.673	24.7143	3.17619	#NULL!	11
785	46	40-49	Male	middle	employed	single	Spring	24.0495	normal weight	60.0933	no	no	no	5.1	deficit	324.5	301.143	82.6559	43.5714	2.35952	6	18
786	43	40-49	Female	middle	employed	married	Spring	25.3303	overweight	17.5095	no	no	no	18.4	shortage	399.833	395.833	83.6076	85.1667	3.35	7	6
787	69	60-69	Female	high	retired	married	Fall	20.8317	normal weight	7.54333	no	no	yes	15.3	shortage	310.333	266.429	68.2489	162.286	2.50476	15	8
788	76	70+	Female	middle	retired	divorced	Winter	33.5345	obese	0.47	yes	no	yes	29.1	insufficiency	492.667	440.286	87.7154	33.8571	3.85714	#NULL!	4
789	57	50-59	Female	middle	employed	single	Summer	29.175	overweight	5.69571	no	no	no	44	sufficiency	375	370.143	80.2072	76	3.44048	9	6
790	75	70+	Female	high	retired	married	Fall	28.7091	overweight	9.53524	no	no	yes	20.9	insufficiency	514.429	448.571	90.3942	39.5714	3.04048	4	10
791	42	40-49	Female	middle	employed	single	Spring	33.6182	obese	7.9981	no	no	yes	14.4	shortage	425.429	409.571	82.8834	57.1429	4.02381	6	8
792	60	60-69	Female	middle	employed	married	Winter	26.4332	overweight	3.92667	no	yes	no	13.1	shortage	380.143	368.429	92.9941	28.8571	3.45	6	10
793	62	60-69	Female	middle	retired	widowed	Spring	40.3718	obese	0.03	no	yes	no	24.9	insufficiency	493.429	460	79.2602	118.714	3.64524	5	6
794	40	40-49	Female	middle	employed	single	Fall	24.7684	normal weight	13.5433	yes	no	no	17.4	shortage	387	349	85.9149	39.1429	2.59762	4	11
795	75	70+	Female	low	retired	single	Winter	20.9928	normal weight	0.943333	yes	no	yes	24	insufficiency	410.5	387	84.77	76.1429	3.49524	11	2
796	71	70+	Male	middle	retired	married	Fall	25.8951	overweight	2.385	no	no	yes	19.5	shortage	427.667	417.429	92.0685	29.5714	3.38571	#NULL!	#NULL!
797	73	70+	Male	middle	retired	married	Winter	34.3695	obese	9.9981	yes	no	no	20.6	insufficiency	308.667	283.857	53.9109	191	2.86905	3	14
798	58	50-59	Female	high	employed	divorced	Summer	36.5576	obese	13.52	no	no	no	17.9	shortage	470.5	418.429	86.2893	52.5714	1.40952	5	12
799	66	60-69	Female	middle	retired	married	Spring	26.4324	overweight	1.41	yes	yes	no	22.9	insufficiency	479.333	408.286	87.5944	73.5714	3.29048	3	3
800	74	70+	Female	middle	retired	married	Winter	21.1835	normal weight	5.45952	yes	no	no	34	sufficiency	372	388.833	82.2943	42	3.30833	9	6
801	70	70+	Female	middle	retired	married	Spring	33.736	obese	0.155	no	no	yes	25.9	insufficiency	475.333	417.286	86.6137	50.8571	3.0881	10	9
802	71	70+	Female	low	retired	single	Winter	29.7127	overweight	0.96	no	no	yes	14.9	shortage	388.167	381.286	83.0713	107.857	3.14762	1	6
803	55	50-59	Female	middle	employed	married, living separately	Spring	26.4706	overweight	10.1767	no	no	yes	15.3	shortage	509.4	493.571	92.7827	21.8571	2.75476	4	5
804	68	60-69	Male	middle	retired	married	Winter	29.6669	overweight	35.6857	no	no	no	31.4	sufficiency	410.2	412.286	90.2423	34	3.18571	6	3
805	47	40-49	Female	low	unemployed	divorced	Spring	35.0633	obese	1.145	no	no	no	6.6	deficit	400.714	312.714	82.4067	55.4286	4.05714	10	3
806	62	60-69	Male	high	employed	married	Fall	27.2783	overweight	7.70643	no	no	no	13.1	shortage	427	424.143	81.2304	83.1429	3.10714	1	10
807	28	18-39	Male	low	employed	single	Summer	22.0079	normal weight	9.6481	no	no	no	20	shortage	356.8	378.286	81.5385	75.2857	5.27857	2	11
808	59	50-59	Female	middle	employed	married	Summer	29.1408	overweight	6.44167	no	no	no	7.5	deficit	322.167	344.429	84.4082	47.8571	2.67619	1	10
809	64	60-69	Male	middle	retired	married	Fall	37.9603	obese	3.66	no	yes	no	22.8	insufficiency	262.857	247.571	69.7534	124.143	2.41429	2	12
810	68	60-69	Female	middle	retired	married	Spring	20.9116	normal weight	14.135	no	no	no	12.3	shortage	445.714	445.714	92.6798	44.8571	3.67381	5	7
811	45	40-49	Male	middle	employed	married	Winter	27.4054	overweight	18.3167	no	no	no	6.7	deficit	345.286	323.429	90.6616	13	4.11429	6	9
812	69	60-69	Male	high	retired	married	Winter	32.022	obese	0.96	no	no	no	17.7	shortage	431.667	415	82.7333	71.1429	3.4119	3	10
813	55	50-59	Male	middle	employed	married	Winter	26.9291	overweight	2.60286	no	no	no	33.9	sufficiency	520.714	478.286	94.1187	11	3.40714	7	13
814	74	70+	Female	middle	retired	widowed	Spring	29.1942	overweight	#NULL!	no	no	no	22.7	insufficiency	428.8	366.143	85.106	59.4286	3.46905	3	7
815	57	50-59	Female	middle	employed	married	Winter	31.803	obese	3.87714	no	no	no	15.2	shortage	445.2	408.833	91.5158	31	2.40833	7	3
816	41	40-49	Female	high	employed	married	Spring	25.6808	overweight	2.27	no	no	no	11.9	shortage	410.167	412.571	73.0547	135.714	2.43333	3	5
817	73	70+	Female	middle	retired	married	Spring	33.5532	obese	0.03	yes	no	no	12.2	shortage	278.5	244.429	90.1351	94	3.0881	7	10
818	67	60-69	Male	middle	retired	married	Spring	26.6454	overweight	14.135	no	no	no	30.8	sufficiency	404.429	404.429	86.8738	41.1429	3.65952	11	14
819	76	70+	Female	low	retired	married	Fall	27.5052	overweight	#NULL!	no	no	no	21.6	insufficiency	493.833	435.286	84.3205	83.5714	2.5381	8	5
820	51	50-59	Female	middle	employed	married	Summer	32.7535	obese	6.03333	no	no	no	33.8	sufficiency	377.8	353.143	83.3898	65.4286	3.10476	10	7
821	63	60-69	Male	low	unemployed	married	Summer	30.9603	obese	7.54333	no	no	yes	14.8	shortage	538.571	446.714	77.6654	126.286	3.87143	10	5
822	57	50-59	Male	high	employed	married	Winter	22.2158	normal weight	5.17667	yes	no	no	23.3	insufficiency	322.429	322.429	70.6716	105.571	4.31429	4	4
823	31	18-39	Male	high	employed	single	Summer	32.7566	obese	63.3167	no	no	no	18.5	shortage	320.143	320.143	71.1312	110.143	4.5	2	9
824	41	40-49	Male	middle	employed	single	Spring	28.4797	overweight	1.86667	no	no	no	18.1	shortage	340.667	326.286	76.9568	80.2857	3.22381	4	5
825	76	70+	Female	high	retired	widowed	Spring	33.6873	obese	0.245	no	no	yes	7.9	deficit	407	388.857	80.1063	83.7143	2.80476	3	1
826	67	60-69	Female	middle	retired	married	Winter	26.9341	overweight	0.507	no	no	no	24.9	insufficiency	426.25	371.2	75.2632	77.6	3.34333	6	6
827	77	70+	Male	middle	retired	married	Summer	31.8776	obese	2.58833	no	no	no	40.3	sufficiency	433	334.286	73.1334	110.571	2.95952	4	2
828	67	60-69	Female	middle	retired	widowed	Summer	28.9066	overweight	0.984286	no	no	yes	17.7	shortage	372.8	377.833	86.5795	55.1667	3.46111	4	3
829	61	60-69	Male	middle	retired	married	Spring	29.9755	overweight	24.2	no	no	yes	19.6	shortage	354.167	342.286	83.5908	65.4286	3.39524	3	6
830	60	60-69	Male	low	unemployed	single	Winter	26.8467	overweight	0.03	no	no	no	4.9	deficit	446.857	406.429	86.5189	45.1429	2.52619	10	15
831	68	60-69	Female	middle	retired	widowed	Winter	20.1609	normal weight	0.03	no	no	no	8.1	deficit	373.8	336	73.7482	142.714	3.1119	7	5
832	69	60-69	Male	high	retired	married	Summer	27.1476	overweight	0.0533333	no	no	no	26	insufficiency	410.143	358.714	93.5264	13.8571	3.85238	2	7
833	52	50-59	Male	middle	employed	married	Winter	27.7315	overweight	60.78	no	no	yes	16.7	shortage	364	350.714	82.7638	73.4286	2.55714	3	11
834	73	70+	Male	middle	retired	divorced	Spring	23.4389	normal weight	0.03	no	no	yes	12.6	shortage	328.5	304.286	75.986	76.5714	1.98333	5	5
835	50	50-59	Female	middle	employed	widowed	Spring	24.0053	normal weight	0.985	no	no	no	19.2	shortage	343.333	285.429	78.7487	80	1.85714	1	8
836	49	40-49	Female	high	employed	married	Summer	24.7784	normal weight	13.52	no	no	no	33.7	sufficiency	315.833	272	81.1199	48.2857	1.58095	5	18
837	70	70+	Female	middle	retired	divorced	Spring	28.1644	overweight	2.17524	no	no	yes	13.1	shortage	487.833	456.857	90.1857	38.4286	3.20476	6	6
838	60	60-69	Male	high	employed	married	Spring	23.6154	normal weight	1.635	no	no	yes	11.8	shortage	420	424.286	91.3694	23.2857	3.45	2	4
839	45	40-49	Female	middle	employed	divorced	Spring	22.1902	normal weight	15.9095	no	no	no	20.6	insufficiency	415.333	341.857	78.7452	117.286	3.1	3	11
840	56	50-59	Female	high	employed	single	Fall	32.373	obese	0.92	no	yes	no	13.8	shortage	438.167	345.857	81.723	45.2857	2.34286	7	11
841	69	60-69	Female	middle	retired	married	Fall	28.4676	overweight	0.03	yes	no	yes	32.5	sufficiency	468	444.333	91.628	34.3333	2.54444	4	9
842	74	70+	Male	high	retired	married	Fall	28.9148	overweight	0.51	no	no	no	39.4	sufficiency	357.667	359.429	80.02	73.4286	3.10238	2	5
843	78	70+	Male	middle	retired	married	Fall	24.0264	normal weight	61.3267	no	no	no	15.8	shortage	363.5	359.714	80.5497	106.286	3.19286	10	9
844	33	18-39	Female	high	employed	single	Spring	31.6331	obese	14.4243	no	no	no	13.2	shortage	392	377.857	81.9978	68.7143	2.12857	5	9
845	70	70+	Male	middle	retired	married	Summer	27.1537	overweight	19.2838	no	no	no	18.4	shortage	355.6	352.833	76.7393	75.8333	2.73056	4	10
846	66	60-69	Female	middle	retired	married	Fall	27.4306	overweight	2.27	no	no	no	30.4	sufficiency	371.5	363.286	78.5541	73.1429	3.8381	4	5
847	72	70+	Male	middle	retired	married	Winter	30.1685	obese	22.0571	yes	no	no	7.1	deficit	269.5	253.714	59.4246	195	2.5619	4	5
848	58	50-59	Male	low	retired	single	Spring	21.5903	normal weight	0.03	no	yes	no	25.6	insufficiency	353.286	353.286	77.6222	87.2857	2.72143	7	13
849	78	70+	Female	middle	retired	widowed	Spring	23.4648	normal weight	0.1095	yes	no	no	35.2	sufficiency	421	395.286	83.9252	95.8571	3.46667	9	11
850	71	70+	Male	middle	retired	married	Winter	29.4061	overweight	5.62238	no	no	no	19.6	shortage	511.833	458	90.7031	42	3.4119	5	3
851	64	60-69	Female	high	retired	married	Winter	24.7016	normal weight	3.32667	yes	no	no	36	sufficiency	434.5	428.714	83.6519	79.1429	3.18333	11	8
852	44	40-49	Male	high	employed	married	Spring	28.0721	overweight	16.1762	no	no	no	22.1	insufficiency	440.857	423.429	77.0953	87.2857	3.40714	3	13
853	61	60-69	Female	high	employed	married	Winter	25.6367	overweight	1.94857	no	no	no	18.9	shortage	424.8	426.571	85.45	42.7143	3.7381	8	3
854	53	50-59	Female	low	unemployed	married	Spring	22.4352	normal weight	2.47333	no	no	yes	6.2	deficit	498	497.714	90.0693	33.2857	4.82857	6	3
855	67	60-69	Female	middle	retired	married	Spring	29.6654	overweight	9.9619	yes	no	no	23.1	insufficiency	358.143	358.143	75.6155	107.143	3.24524	15	5
856	68	60-69	Female	middle	retired	married	Fall	35.4631	obese	3.90048	no	no	yes	27.3	insufficiency	356.833	349.833	67.4841	167.5	3.25556	8	8
857	49	40-49	Male	middle	employed	married	Spring	27.3545	overweight	17.5643	yes	no	no	15.9	shortage	388	382.5	83.4277	48.1667	2.925	5	14
858	68	60-69	Male	middle	retired	married	Summer	30.6658	obese	66.9633	no	no	no	47.2	sufficiency	388.2	386.714	80.9797	60.8571	3.87857	1	5
859	68	60-69	Female	middle	retired	widowed	Summer	29.4457	overweight	3.87714	no	no	no	23.1	insufficiency	404.333	402.143	88.935	19.7143	3.5	4	2
860	63	60-69	Male	middle	retired	widowed	Spring	27.3479	overweight	11.3671	no	no	no	23	insufficiency	460.25	447.429	86.4161	44.5714	3.24524	7	7
861	67	60-69	Female	middle	retired	divorced	Spring	24.1825	normal weight	0.543333	no	no	no	15	shortage	454.429	405.429	88.276	28.4286	3.31905	4	10
862	31	18-39	Male	high	employed	single	Fall	25.0157	overweight	12.4619	no	no	no	19.87	shortage	359.714	358	80.8796	59	4.33095	7	9
863	43	40-49	Male	middle	employed	single	Winter	22.6731	normal weight	15.4833	no	no	no	34.5	sufficiency	434.8	438.5	86.8135	45.1667	2.96389	5	11
864	78	70+	Male	middle	retired	married	Spring	32.7778	obese	27.02	no	no	no	41.5	sufficiency	447.667	408.857	85.1252	66.2857	2.92381	3	11
865	69	60-69	Male	middle	retired	married	Winter	32.4539	obese	#NULL!	no	no	no	14.4	shortage	476.571	455.571	71.6999	120.571	0.509524	#NULL!	8
866	51	50-59	Female	high	employed	married	Fall	32.549	obese	13.52	no	no	yes	33	sufficiency	378.143	368.714	77.3877	101.714	3.2119	4	4
867	66	60-69	Female	middle	retired	married	Winter	31.0322	obese	1.24095	no	no	no	19.9	shortage	412.5	423.143	79.8893	73.8571	3.38333	8	9
868	52	50-59	Female	high	employed	married	Spring	31.1629	obese	0.92	yes	no	yes	20.6	insufficiency	399.143	377.143	88.4711	39.8571	2.90952	7	10
869	67	60-69	Male	low	retired	married	Spring	27.8062	overweight	7.06667	no	no	no	41.7	sufficiency	502.167	478.143	89.1785	35.1429	3.98095	2	8
870	62	60-69	Female	middle	retired	widowed	Spring	23.38	normal weight	#NULL!	yes	yes	yes	14.3	shortage	443.667	437	73.9177	94.7143	2.85476	#NULL!	#NULL!
871	45	40-49	Female	high	employed	married	Winter	19.6945	normal weight	0.566667	no	no	yes	7.4	deficit	388.286	363.429	83.7678	45.7143	2.48333	6	9
872	64	60-69	Male	middle	employed	divorced	Winter	25.7214	overweight	3.635	no	no	no	30.8	sufficiency	375.143	367.571	80.8983	51.1429	2.87381	8	7
873	56	50-59	Female	middle	employed	married	Fall	23.0595	normal weight	0.673333	no	no	no	14.8	shortage	431.8	419.143	82.9411	69.5714	2.91429	7	7
874	68	60-69	Female	low	retired	widowed	Spring	34.7896	obese	2.71536	no	no	no	18.4	shortage	339	298.714	78.5447	56.8571	2.49286	11	5
875	72	70+	Male	low	retired	widowed	Fall	25.3633	overweight	0.256667	no	no	no	37.13	sufficiency	403.8	366.571	81.2856	137.143	3.32143	4	11
876	78	70+	Male	middle	retired	married	Summer	29.2398	overweight	0.03	no	no	no	40.7	sufficiency	357.2	327.143	69.9583	124.857	3.81667	6	9
877	58	50-59	Male	high	employed	married	Summer	26.702	overweight	49.9	no	no	no	29.2	insufficiency	433.5	430.429	89.339	24.4286	3.44762	4	10
878	43	40-49	Female	low	unemployed	single	Fall	25.8199	overweight	0.0533333	no	no	no	25.8	insufficiency	472.167	418.143	85.1071	81.7143	2.82381	4	8
879	71	70+	Female	low	retired	married	Fall	32.2485	obese	0.03	no	no	yes	26.5	insufficiency	462.429	330.286	84.4791	51.4286	4.05952	#NULL!	9
880	53	50-59	Female	middle	employed	married	Summer	27.9657	overweight	49.52	yes	no	no	33.3	sufficiency	354.571	346.857	79.4644	133.429	3.22381	6	3
881	62	60-69	Female	middle	retired	married	Spring	35.9954	obese	0.92	yes	no	no	10.5	shortage	397	397	86.5088	60.2857	2.7619	6	6
882	60	60-69	Male	middle	unemployed	married	Fall	28.834	overweight	19.0705	yes	no	no	14.8	shortage	466.167	423.714	86.697	40.1429	3.13571	2	7
883	41	40-49	Female	high	employed	married	Fall	23.8216	normal weight	0.92	no	no	yes	34.6	sufficiency	401.333	383.429	85.0996	48.1429	1.77857	3	10
884	64	60-69	Female	middle	retired	married	Spring	30.6122	obese	13.574	no	no	no	17.5	shortage	350	349	69.9282	134.143	3.06667	11	9
885	71	70+	Male	low	retired	married	Spring	22.3389	normal weight	30.505	no	no	no	50.3	sufficiency	404	383.571	70.3823	160.857	4.38571	#NULL!	6
886	58	50-59	Male	high	employed	widowed	Spring	24.3515	normal weight	19.9238	no	no	no	16.9	shortage	422.857	414.286	91.1366	36.4286	3.03571	7	16
887	64	60-69	Male	middle	retired	married	Spring	25.8194	overweight	2.76	no	yes	no	22.8	insufficiency	299.286	299.286	78.1657	40.1429	4.33333	2	12
888	76	70+	Female	middle	retired	widowed	Winter	30.396	obese	6.99667	yes	no	yes	16	shortage	525.429	525.429	93.8098	18.2857	3.41429	2	3
889	53	50-59	Female	high	employed	married	Spring	22.756	normal weight	27.0209	no	no	yes	26.8	insufficiency	415	398.429	86.1981	47.4286	2.9619	3	10
890	51	50-59	Male	high	employed	married	Fall	23.2727	normal weight	12.0517	no	no	no	23.6	insufficiency	378.167	377.571	87.9343	51.1429	2.15238	3	11
891	35	18-39	Male	high	employed	single	Summer	24.2968	normal weight	18.319	no	no	no	16.4	shortage	332.571	328.429	81.6281	62.5714	3.82143	4	5
892	56	50-59	Female	middle	unemployed	married	Spring	27.9675	overweight	4.54048	no	no	yes	7.3	deficit	474.571	474.571	94.9324	21.7143	4.36429	5	7
893	52	50-59	Male	high	employed	divorced	Fall	25.0928	overweight	32.2786	yes	yes	no	19.6	shortage	389.143	384.429	86.1349	63.7143	3.54048	2	7
894	68	60-69	Male	low	retired	married	Spring	26.4393	overweight	0.52	no	no	no	27.2	insufficiency	307.25	293	73.3995	101.667	3.39722	1	7
895	62	60-69	Male	middle	unemployed	married	Summer	23.7493	normal weight	33.9405	no	no	no	29.2	insufficiency	287.714	287.714	66.7185	156.143	3.54048	3	11
896	71	70+	Male	middle	retired	married	Fall	24.3445	normal weight	40.2571	yes	no	no	47.1	sufficiency	531.333	510.286	94.281	14.4286	3.25476	3	5
897	64	60-69	Female	middle	employed	married	Summer	27.8506	overweight	2.27	no	no	yes	13	shortage	436.6	447.429	86.1391	51.5714	3.20476	12	11
898	61	60-69	Female	middle	unemployed	married	Spring	28.453	overweight	28.7133	no	no	yes	13.2	shortage	396.5	392.571	88.8451	33.2857	3.54286	2	7
899	47	40-49	Female	middle	employed	married	Summer	37.4719	obese	1.35	no	no	yes	26.1	insufficiency	411.833	400.143	86.6075	57.2857	3.2119	2	8
900	54	50-59	Female	low	unemployed	divorced	Fall	25.0287	overweight	2.01357	no	no	no	32.2	sufficiency	352.6	347.857	69.1514	139.571	2.63095	4	6
901	45	40-49	Female	high	employed	married	Spring	22.8002	normal weight	1.145	no	no	no	7.3	deficit	377.429	376	87.8116	43.4286	2.80714	5	3
902	58	50-59	Female	middle	employed	married	Fall	22.2887	normal weight	2.388	no	no	no	27.7	insufficiency	318.429	318.429	79.0865	71.8571	2.56429	2	4
903	42	40-49	Male	middle	employed	married	Spring	24.1491	normal weight	24.77	yes	no	no	18	shortage	291.8	295.143	80.6045	66	2.50952	5	8
904	66	60-69	Male	high	retired	married	Winter	25.8875	overweight	34.3905	no	no	no	29.1	insufficiency	507.5	487.571	88.7844	37.1429	3.90476	4	14
905	58	50-59	Male	high	employed	married	Winter	23.1738	normal weight	1.83833	no	no	yes	25.2	insufficiency	460.2	445.667	85.2752	62.5	2.91389	5	4
906	42	40-49	Male	middle	employed	single	Spring	29.2428	overweight	1.33667	no	no	no	13.8	shortage	493.857	357.571	77.963	67.8571	3.40238	6	10
907	60	60-69	Female	high	employed	widowed	Winter	30.071	obese	0.605833	no	yes	no	20.2	insufficiency	374.286	374.286	84.627	53.2857	2.88333	4	9
908	48	40-49	Female	high	employed	single	Fall	23.4983	normal weight	13.9633	no	no	yes	25.4	insufficiency	382.857	367	74.5388	87.1429	2.81905	3	8
909	68	60-69	Male	high	retired	married	Winter	27.8631	overweight	0.0766667	no	no	no	31.6	sufficiency	386.8	386.571	84.3394	47.8571	2.7119	3	4
910	45	40-49	Female	middle	employed	married	Winter	22.2337	normal weight	4.29381	no	no	no	37.2	sufficiency	454.714	453.571	94.5311	13	2.8381	4	3
911	58	50-59	Female	low	unemployed	single	Summer	37.4046	obese	6.53333	no	no	yes	16.2	shortage	607.167	478.286	86.2088	48.2857	5.4381	13	4
912	38	18-39	Female	high	unemployed	married	Spring	22.8881	normal weight	5.64048	no	no	no	6.7	deficit	383	360	79.3927	90.6667	2.74444	6	9
913	75	70+	Male	middle	retired	married	Fall	26.9456	overweight	0.548	no	no	no	19.1	shortage	425	377.667	80.1737	68.6667	2.84722	3	7
914	59	50-59	Female	low	employed	married	Fall	26.4072	overweight	1.145	yes	no	yes	31	sufficiency	480.5	451.143	94.202	19.5714	3.25476	3	7
915	76	70+	Male	high	retired	married	Winter	35.3794	obese	66.3286	no	no	yes	18	shortage	354.857	277.714	66.074	159.857	2.9	11	11
916	54	50-59	Female	high	employed	married	Spring	25.6801	overweight	13.52	yes	no	yes	21.3	insufficiency	376.5	350.143	79.6947	78.5714	2.29286	4	9
917	69	60-69	Male	middle	retired	married	Winter	32.2407	obese	34.2838	yes	no	no	25.2	insufficiency	381.167	361.286	81.3531	47.2857	3.77619	4	9
918	35	18-39	Male	high	employed	single	Spring	27.03	overweight	31.8143	yes	no	no	14.8	shortage	364	376	83.0793	51.1429	3.76667	4	12
919	44	40-49	Female	middle	employed	single	Summer	29.7667	overweight	4.08048	no	no	no	10.3	shortage	405.714	382.714	94.1808	10.8571	5.5381	7	8
920	60	60-69	Male	middle	employed	married	Spring	26.7877	overweight	15.8562	no	no	yes	25.3	insufficiency	383.167	341.714	73.6544	146.714	3.3619	11	11
921	78	70+	Male	middle	retired	married	Winter	28.2044	overweight	#NULL!	no	no	no	17.2	shortage	396	353.714	75.734	97.1429	2.99286	#NULL!	#NULL!
922	62	60-69	Male	low	employed	married	Spring	26.436	overweight	15.46	no	no	no	15.1	shortage	382.571	369.429	88.0845	35.4286	1.41905	2	9
923	26	18-39	Female	middle	employed	single	Fall	19.338	normal weight	0.03	no	no	no	27.6	insufficiency	338.143	333.714	66.2722	136.857	2.95	2	11
924	43	40-49	Male	middle	employed	married	Fall	26.5109	overweight	17.1917	no	no	no	17	shortage	409.667	406.167	86.3684	38.1667	2.53333	4	9
925	31	18-39	Male	low	employed	single	Spring	31.6512	obese	15.4367	no	no	no	8.4	deficit	340.5	337.714	77.9126	70.8571	2.90238	5	7
926	62	60-69	Male	high	retired	married	Summer	25.6457	overweight	0.29	no	no	no	30.4	sufficiency	439.833	415.714	86.3008	41.1429	3.16667	5	6
927	51	50-59	Male	middle	employed	married	Spring	28.9629	overweight	30.5405	yes	no	no	25.5	insufficiency	271.8	282.667	67.156	115.333	1.85556	1	9
928	44	40-49	Male	middle	employed	single	Spring	22.7927	normal weight	19.2838	no	no	no	14.1	shortage	384.333	384.333	83.9925	54.5	3.575	3	2
929	75	70+	Female	high	retired	married	Winter	30.0609	obese	1.145	no	no	no	8.3	deficit	397.833	401.857	91.2547	18.4286	3.2619	9	6
930	56	50-59	Female	middle	employed	married	Spring	23.7135	normal weight	4.93381	no	no	no	11.9	shortage	382.833	393.571	80.3232	76.4286	2.58333	2	10
931	45	40-49	Female	middle	employed	divorced	Winter	30.5891	obese	0.47	yes	no	no	18.4	shortage	395.429	395.429	87.3904	33	2.96905	2	5
932	53	50-59	Male	middle	employed	divorced	Spring	28.8256	overweight	14.4267	no	no	no	10.2	shortage	326.143	324.143	73.7028	93.8571	3.36667	3	4
933	59	50-59	Female	middle	employed	married	Winter	23.7953	normal weight	0.0533333	yes	no	no	44	sufficiency	410	400.571	93.7965	24.5714	2.08095	1	1
934	72	70+	Male	high	retired	married	Summer	27.3037	overweight	15.0933	no	no	yes	18.9	shortage	436.833	392	91.2404	24.5714	3.1381	2	8
935	51	50-59	Female	middle	unemployed	divorced	Summer	26.0928	overweight	0.52	no	yes	yes	25.9	insufficiency	324.833	295.571	70.8569	84.5714	2.43571	12	13
936	74	70+	Female	middle	retired	widowed	Spring	23.8111	normal weight	1.46667	no	no	no	29.8	insufficiency	388.4	369.571	85.5557	61.5714	3.85952	8	2
937	64	60-69	Male	high	retired	widowed	Summer	33.6616	obese	5.19571	no	no	no	18.9	shortage	190.143	190.143	37.8923	297.143	3.18571	4	5
938	47	40-49	Male	high	employed	married	Summer	24.5554	normal weight	67.9857	no	no	no	27.7	insufficiency	417.5	416.857	90.255	38.8571	3.15714	6	6
939	64	60-69	Female	middle	unemployed	divorced	Summer	28.6477	overweight	1.145	no	no	yes	11.7	shortage	396.429	358.714	85.807	57.4286	3.44286	11	5
940	77	70+	Male	middle	retired	married	Winter	24.1284	normal weight	8.93333	no	no	no	40.6	sufficiency	485.286	450.571	82.9162	84.5714	3.60714	3	6
941	60	60-69	Male	middle	employed	married	Winter	29.8056	overweight	0.366667	no	no	no	31.7	sufficiency	398.714	398.714	88.166	53.4286	2.62619	1	4
942	30	18-39	Female	middle	employed	single	Summer	25.9997	overweight	4.29381	no	no	yes	29.3	insufficiency	327.143	315.714	83.1817	47.8571	4.50952	11	15
943	64	60-69	Female	low	unemployed	married	Winter	26.0592	overweight	15.6529	yes	no	no	29	insufficiency	413.833	370	87.9829	41	3.4881	7	13
944	72	70+	Female	middle	retired	widowed	Summer	38.1283	obese	0.03	no	no	yes	37.8	sufficiency	471.714	359.571	88.0171	28.4286	2.61429	12	3
945	60	60-69	Male	middle	employed	married, living separately	Spring	25.3728	overweight	1.67	no	yes	no	5.9	deficit	546.833	469.714	87.9209	23.5714	4.2	5	12
946	50	50-59	Female	middle	unemployed	married	Winter	25.6118	overweight	3.51	yes	no	no	21.4	insufficiency	457.429	441.143	90.4814	32.4286	3.02619	4	11
947	70	70+	Female	middle	retired	married	Winter	32.1687	obese	0.566667	yes	no	no	14.7	shortage	450.333	411.143	85.2496	56.4286	3.28333	2	7
948	63	60-69	Female	middle	employed	married	Fall	24.7158	normal weight	3.128	no	no	no	25.6	insufficiency	437	457.571	86.0125	49.7143	3.03095	6	3
949	42	40-49	Female	middle	employed	married	Spring	19.7552	normal weight	0.03	no	yes	yes	22.1	insufficiency	419	425.571	85.96	55.5714	2.47619	3	3
950	62	60-69	Female	middle	employed	married	Spring	27.0764	overweight	0.03	no	no	yes	22.5	insufficiency	286.833	246.143	70.1526	131.857	2.2881	3	4
951	75	70+	Female	middle	retired	divorced	Summer	31.0067	obese	0.03	no	no	yes	29.3	insufficiency	398	408.286	86.6784	66.8571	3.25952	10	2
952	51	50-59	Male	middle	employed	married	Winter	29.815	overweight	2.42917	no	no	no	12.7	shortage	319.857	315	73.4554	136.143	1.49048	8	0
953	24	18-39	Female	low	unemployed	single	Spring	19.386	normal weight	2.58833	no	no	no	10.6	shortage	358.8	369	86.684	97.7143	4.91429	1	3
954	49	40-49	Female	middle	employed	married	Spring	36.6043	obese	4.753	no	no	no	10.6	shortage	479	435.857	91.3123	18	2.09762	5	8
955	55	50-59	Male	middle	employed	married	Winter	29.4421	overweight	60.02	no	no	no	16.8	shortage	377.5	371.286	79.7746	73.7143	2.27619	5	7
956	52	50-59	Male	middle	employed	married	Fall	25.5918	overweight	18.7625	no	no	no	21.2	insufficiency	475.833	410.286	87.2238	34.8571	2.79286	6	6
957	56	50-59	Male	high	employed	married	Winter	26.4861	overweight	111.329	no	no	yes	29.7	insufficiency	399.667	396	88.6326	46	3.47381	5	6
958	66	60-69	Female	middle	employed	married, living separately	Spring	24.212	normal weight	13.638	no	no	yes	41.7	sufficiency	372.667	364.143	80.2061	67.7143	1.65952	1	9
959	73	70+	Male	middle	retired	married	Summer	27.4506	overweight	0.03	no	no	no	29.8	insufficiency	438.143	424.429	81.7782	76.1429	3.0119	3	5
960	54	50-59	Female	middle	employed	married	Winter	23.178	normal weight	43.7667	yes	no	no	21.9	insufficiency	343	329.714	79.8584	93.7143	3.4381	0	8
961	67	60-69	Male	middle	retired	married	Fall	23.3283	normal weight	30.5433	no	no	no	28.1	insufficiency	560.333	505.714	90.8919	28.4286	2.72143	4	3
962	64	60-69	Male	middle	retired	married	Summer	33.2808	obese	0.03	no	yes	no	19.8	shortage	350.833	310.429	59.8832	171.429	3.11667	5	#NULL!
963	57	50-59	Male	high	employed	married	Winter	26.445	overweight	30.46	no	no	no	22	insufficiency	440	386.429	83.3065	70.2857	2.26905	3	11
964	59	50-59	Male	high	employed	married	Winter	27.1389	overweight	6.22429	no	no	no	8.5	deficit	344.714	344.714	78.2331	62.7143	2.48095	1	9
965	61	60-69	Female	middle	employed	married, living separately	Fall	29.7404	overweight	1.56167	no	no	no	67.86	sufficiency	429.5	387.857	84.4387	94.7143	2.40238	7	12
966	71	70+	Male	middle	retired	married	Spring	27.5837	overweight	34.7714	yes	no	no	19.8	shortage	354.286	326.286	82.6086	46.5714	3.95476	4	9
967	48	40-49	Male	middle	employed	single	Winter	23.1028	normal weight	53.95	no	no	no	18.7	shortage	452	458.571	85.8309	70	4.50476	3	4
968	40	40-49	Male	middle	unemployed	single	Spring	29.7457	overweight	13.52	no	no	no	13.9	shortage	360.8	335.714	86.6511	24.1429	3.86905	3	3
969	51	50-59	Male	middle	employed	married	Summer	27.1746	overweight	6.064	no	no	no	38.1	sufficiency	400.333	382.429	81.2444	61.2857	1.8	3	5
970	67	60-69	Female	middle	retired	married	Spring	31.8608	obese	0.524	no	yes	no	17.1	shortage	549.833	448.286	95.1599	17	4.1119	4	9
971	69	60-69	Male	middle	retired	married	Spring	22.8392	normal weight	14.6583	yes	no	no	24.7	insufficiency	428.714	418.714	87.8966	43.8571	4.11905	7	9
972	44	40-49	Female	middle	employed	married	Summer	22.5752	normal weight	3.564	no	no	yes	36.5	sufficiency	384.429	384.429	86.7936	40.7143	2.03333	4	8
973	48	40-49	Female	middle	employed	single	Spring	55.3599	obese	2.68667	no	no	no	10.7	shortage	380	296.857	72.769	128.571	2.92143	7	14
974	46	40-49	Male	middle	unemployed	divorced	Winter	25.4475	overweight	0.245	yes	no	no	25.9	insufficiency	379.8	325.857	74.2939	175	5.4381	4	11
975	60	60-69	Male	high	employed	married, living separately	Spring	27.5028	overweight	2.58833	no	no	no	17.3	shortage	394.429	387.429	93.5982	15.1429	2.16667	4	11
976	48	40-49	Female	middle	employed	divorced	Spring	25.8223	overweight	3.657	no	no	no	17.2	shortage	467.6	367.714	85.4703	55.7143	3.66667	1	8
977	69	60-69	Female	low	retired	divorced	Spring	30.6551	obese	1.46667	yes	no	no	9.2	deficit	330.429	304.143	75.5672	74.7143	2.78095	4	#NULL!
978	55	50-59	Male	high	employed	married	Fall	38.3735	obese	4.689	no	no	no	17.6	shortage	397.833	376.286	87.2548	39	3.28333	5	7
979	75	70+	Female	middle	retired	widowed	Winter	19.6926	normal weight	0.03	no	no	yes	44.5	sufficiency	526.571	454.714	89.5575	36	2.79762	#NULL!	6
980	41	40-49	Female	middle	employed	married	Summer	25.8513	overweight	7.58143	no	no	yes	57.7	sufficiency	379.571	355.429	80.2256	65	3.31905	11	9
981	66	60-69	Female	high	retired	married	Fall	30.1759	obese	0.03	yes	no	no	14.8	shortage	377.857	370	87.0693	62.1429	3.13095	3	4
982	75	70+	Male	low	retired	single	Winter	33.3632	obese	2.85524	no	no	no	14.8	shortage	412.143	324.286	74.4979	135.143	2.51667	10	12
983	45	40-49	Female	low	employed	single	Spring	22.1101	normal weight	4.32905	no	no	no	21.4	insufficiency	320.4	334.143	74.0399	103.714	2.23571	1	8
984	24	18-39	Male	middle	unemployed	single	Fall	22.4236	normal weight	0.0533333	no	no	no	17.3	shortage	340.2	335.857	78.6128	61.5714	3.3381	0	5
985	71	70+	Male	middle	retired	married	Winter	25.4949	overweight	9.69543	no	no	no	25	insufficiency	396	328.143	92.7437	13.5714	5.17619	8	10
986	69	60-69	Female	low	retired	divorced	Spring	33.412	obese	0.15	no	no	yes	7.7	deficit	410.2	348.667	88.5058	51	3.89444	6	9
987	49	40-49	Female	middle	employed	married	Winter	21.8724	normal weight	0.984286	no	no	yes	8	deficit	418	391.429	89.5195	36.1429	3.83095	5	8
988	66	60-69	Female	low	retired	married, living separately	Fall	24.7473	normal weight	0.943333	no	no	yes	24.7	insufficiency	468	452.857	90.0055	31	3.27619	6	1
989	71	70+	Female	middle	retired	single	Summer	41.8484	obese	3.92667	no	no	yes	11.7	shortage	482.8	433.833	85.0572	49.8333	2.55833	7	5
990	50	50-59	Female	low	employed	divorced	Fall	24.985	normal weight	0.03	yes	no	no	23.9	insufficiency	349.571	349.571	68.5498	188	4.29762	9	3
991	56	50-59	Female	middle	employed	married	Summer	43.3999	obese	8.91	no	no	yes	22.1	insufficiency	337.4	315.857	78.4939	77.5714	2.92143	4	9
992	52	50-59	Male	middle	employed	married	Spring	26.2582	overweight	9.34229	no	no	no	6.6	deficit	370.714	370.714	82.811	69.8571	4.09762	3	4
993	50	50-59	Male	high	employed	married	Spring	49.0393	obese	0.03	no	no	yes	7.8	deficit	356.714	356.714	90.9518	20.4286	3.05476	3	8
994	57	50-59	Female	low	employed	married	Fall	25.7282	overweight	2.68667	no	no	yes	13.7	shortage	400.667	394	78.4198	106.286	2.93095	5	3
995	63	60-69	Female	middle	employed	married	Fall	24.5815	normal weight	0.03	no	no	no	42.4	sufficiency	326.4	283.714	76.1654	112.286	3.77857	6	6
996	55	50-59	Female	middle	employed	married	Summer	30.3574	obese	4.45686	yes	no	no	25.5	insufficiency	451.571	447	82.7573	114.143	2.50952	6	11
997	63	60-69	Female	middle	retired	married	Winter	40.4737	obese	0.03	no	no	no	10.6	shortage	419	419	96.1858	13.1429	3.55952	6	9
998	41	40-49	Female	middle	employed	married	Fall	18.4431	underweight	14.135	no	no	no	39.99	sufficiency	357.571	355	76.799	95.5714	2.76667	1	10
999	44	40-49	Male	middle	employed	single	Winter	22.5447	normal weight	5.074	no	no	no	12.6	shortage	317.143	299.429	72.8977	88.7143	2.38095	6	12
1000	53	50-59	Male	high	employed	divorced	Summer	27.4025	overweight	27.9833	no	no	no	29	insufficiency	353.571	347.286	69.5743	131.429	2.4881	4	5
1001	49	40-49	Female	middle	employed	divorced	Winter	23.6159	normal weight	3.87714	no	yes	yes	20.4	insufficiency	528.714	417.286	80.9529	98.1429	2.1881	15	14
1002	53	50-59	Female	middle	employed	married, living separately	Spring	20.5615	normal weight	2.564	no	no	no	7	deficit	402.2	390.286	91.3829	28.2857	2.76905	1	6
1003	43	40-49	Male	middle	employed	divorced	Winter	29.4724	overweight	15.7567	no	no	no	17.5	shortage	411.143	392.286	83.8711	69.4286	3.87143	11	11
1004	70	70+	Male	high	retired	married	Summer	25.508	overweight	63.4	no	yes	no	29	insufficiency	422.571	412	82.6968	77.7143	2.62381	6	8
1005	71	70+	Female	low	retired	married	Fall	30.2781	obese	0.03	no	no	no	35	sufficiency	497.333	419.143	82.5143	95.1429	2.39286	4	11
1006	58	50-59	Male	low	employed	divorced	Winter	16.9345	underweight	66.41	no	no	no	15.7	shortage	466	442.429	82.3992	90.8571	3.99048	4	2
1007	46	40-49	Female	middle	employed	single	Winter	22.5546	normal weight	24.8167	no	no	no	15.3	shortage	381.714	361.571	87.1185	95.1429	2.94048	11	8
1008	76	70+	Male	low	retired	married	Fall	32.07	obese	18.8905	yes	no	no	33.5	sufficiency	461	388.429	90.8457	52	3.15476	1	7
1009	66	60-69	Male	middle	retired	divorced	Spring	29.2218	overweight	34.85	no	no	no	16.5	shortage	464.333	436.857	82.3925	75.8571	4.06429	2	14
1010	49	40-49	Male	middle	employed	married	Fall	25.1197	overweight	32.0767	no	no	no	32.9	sufficiency	301.5	320.143	83.1391	53	3.57619	7	10
1011	46	40-49	Female	middle	employed	married	Winter	25.7345	overweight	3.87714	no	no	no	22.3	insufficiency	366	351.429	84.0836	73.7143	3.13333	11	12
1012	63	60-69	Female	middle	retired	married	Spring	28.9371	overweight	22.0667	no	no	no	30.4	sufficiency	488.8	456.167	93.2424	16	3.18611	4	12
1013	76	70+	Male	high	retired	married	Fall	24.2514	normal weight	9.80714	no	no	no	23.7	insufficiency	358.5	356.857	84.1195	85.1429	2.63333	1	11
1014	71	70+	Female	middle	retired	married	Summer	25.0287	overweight	2.79333	no	no	no	27.6	insufficiency	400.429	393.429	84.5349	68.2857	2.72143	1	14
1015	76	70+	Male	middle	retired	married	Summer	25.6805	overweight	2.54333	yes	no	no	40.1	sufficiency	318.667	279.429	64.3542	166.714	2.43333	4	8
1016	71	70+	Male	low	retired	married	Winter	31.1853	obese	6.21333	no	no	no	17.9	shortage	449.6	358.833	80.9092	68.3333	2.525	7	10
1017	78	70+	Female	middle	retired	married	Winter	24.8552	normal weight	4.78143	no	no	no	8.8	deficit	452.5	383.5	87.5505	33.5	3.56667	9	6
1018	63	60-69	Male	middle	unemployed	married	Fall	28.2865	overweight	23.1381	no	no	yes	25.8	insufficiency	492	441.714	88.038	42.8571	3.3	4	9
1019	65	60-69	Female	middle	retired	widowed	Winter	28.5595	overweight	1.21	yes	no	no	19.1	shortage	418.2	412	76.9067	93.2857	3.92381	1	7
1020	51	50-59	Male	middle	employed	married	Fall	25.0704	overweight	14.01	no	no	no	28	insufficiency	442.857	436.714	90.4655	41.7143	2.85238	5	9
1021	69	60-69	Female	middle	retired	married	Fall	27.55	overweight	3.87714	no	no	no	38.19	sufficiency	449.333	405	79.0605	94.2857	3.09048	9	5
1022	54	50-59	Female	high	employed	married	Fall	24.3951	normal weight	15.0667	no	no	no	24.08	insufficiency	406.833	415.143	94.0237	10.1429	3.56667	4	5
1023	69	60-69	Female	middle	retired	married	Fall	26.2056	overweight	7.05167	no	no	no	31.2	sufficiency	496.2	464.143	83.0543	53.7143	3.24048	1	10
1024	60	60-69	Male	high	employed	married	Summer	27.1609	overweight	1.1881	yes	no	no	31.3	sufficiency	384	365.429	88.4586	34.1429	3.55714	2	8
1025	57	50-59	Male	middle	retired	widowed	Summer	28.0621	overweight	30.7567	no	no	no	29.3	insufficiency	443.333	418.286	78.8777	112.857	4.45476	5	10
1026	68	60-69	Male	middle	retired	married	Summer	24.1605	normal weight	1.22083	no	no	no	26.9	insufficiency	315.833	297.429	63.9538	139.571	3.62619	4	12
1027	67	60-69	Male	low	retired	married	Summer	31.0136	obese	15.4367	no	no	no	31.2	sufficiency	298.75	284	60.0393	162.5	3.49722	#NULL!	8
1028	69	60-69	Male	middle	retired	married	Winter	30.1978	obese	21.625	no	no	no	50.2	sufficiency	482.571	449.143	83.6862	59.4286	3.54048	3	8
1029	77	70+	Male	middle	retired	married	Fall	26.7944	overweight	17.7833	no	no	no	49.8	sufficiency	501.167	481	92.6886	29.7143	2.58333	3	13
1030	75	70+	Female	middle	retired	divorced	Winter	30.725	obese	4.36714	no	no	no	27.3	insufficiency	231.5	213.714	69.9008	142.714	3.9	7	5
1031	68	60-69	Female	low	retired	married	Winter	43.4517	obese	0.0533333	no	no	no	7.1	deficit	526.6	466.429	87.4977	61.4286	2.97857	3	4
1032	54	50-59	Male	middle	employed	married	Winter	23.1115	normal weight	34.0705	no	no	no	14.8	shortage	416.286	407.714	96.9887	14.4286	3.45476	3	10
1033	68	60-69	Female	middle	retired	widowed	Spring	36.9245	obese	3.87714	no	no	no	14	shortage	394.4	368.571	79.8708	63.7143	3.19762	11	8
1034	70	70+	Female	middle	retired	divorced	Fall	32.856	obese	2.27	no	no	no	28	insufficiency	324.4	301.429	73.2843	125.143	3.05714	6	14
1035	48	40-49	Female	middle	employed	married	Summer	22.1326	normal weight	3.87714	no	no	no	37.7	sufficiency	402.857	389.714	90.7012	26.4286	2.33571	5	8
1036	53	50-59	Female	middle	employed	married	Summer	25.9816	overweight	9.78333	no	no	yes	17.1	shortage	361.714	347.857	79.7581	69.5714	3.52381	4	3
1037	58	50-59	Male	high	employed	married	Spring	27.0649	overweight	6.25714	no	no	yes	11.8	shortage	359	348.143	80.4559	83.8571	3.92381	5	10
1038	48	40-49	Female	middle	employed	divorced	Winter	23.7024	normal weight	27.4633	no	no	no	37.6	sufficiency	332	302.286	66.234	107	3.17381	5	13
1039	72	70+	Male	low	retired	married	Spring	34.4236	obese	0.673333	no	no	no	9.6	deficit	481.8	464	88.5954	42.1667	2.71944	5	7
1040	68	60-69	Male	middle	retired	married	Winter	36.1126	obese	2.14667	no	no	no	9.6	deficit	289.857	289.857	63.7976	150.571	4.7881	2	5
1041	73	70+	Female	middle	retired	married	Fall	28.9368	overweight	1.145	no	no	no	21	insufficiency	370	328	65.5742	131.571	4.45476	8	#NULL!
1042	71	70+	Female	middle	retired	widowed	Winter	20.7221	normal weight	14.135	no	yes	no	20.3	insufficiency	294	300.857	86.8461	61.1429	3.7381	#NULL!	#NULL!
1043	69	60-69	Male	high	retired	married	Fall	28.4089	overweight	8.15286	no	no	no	30.7	sufficiency	334.833	317.286	78.8263	63.4286	3.2381	0	2
1044	50	50-59	Female	middle	unemployed	single	Spring	25.7043	overweight	0.86	no	no	no	16.3	shortage	416.286	412	86.9242	44.7143	2.45714	0	4
1045	40	40-49	Male	high	employed	single	Winter	43.0944	obese	44.5667	no	no	no	12.2	shortage	368.5	359.571	84.8455	50.7143	4.20952	5	10
